# Supplementary material for: TMEM158 expression is negatively regulated by AR signaling and associated with favorite survival outcomes in prostate cancers
Source: Front Oncol. 2022 Nov 1;12:1023455. doi: 10.3389/fonc.2022.1023455 (PMC9663988; doi:10.3389/fonc.2022.1023455)
Supplement: Supplementary Table 1 — COX aggression analysis of transcriptome with disease-specific survival. [file DataSheet_1.zip]

Archive with 6 entries (6 files):
- Table 1.XLSX
- Table 2.XLSX
- Table 3.XLSX
- Table 4.XLSX
- Table 5.XLSX
- Table 6.XLSX
