# Supplementary material for: TMEM158 expression is negatively regulated by AR signaling and associated with favorite survival outcomes in prostate cancers
Source: Front Oncol. 2022 Nov 1;12:1023455. doi: 10.3389/fonc.2022.1023455 (PMC9663988; doi:10.3389/fonc.2022.1023455)
Supplement: Supplementary Table 1 — COX aggression analysis of transcriptome with disease-specific survival. [file DataSheet_1.zip › Table 1.XLSX]

## Sheet: Sheet1
gene_name	gene_id	gene_biotype	HR	CI	p.Cox
HMGCR	ENSG00000113161	protein_coding	15.869	1.734-145.265	0.0144047
MED31	ENSG00000108590	protein_coding	15.795	1.728-144.369	0.0145058
ZNF736	ENSG00000234444	protein_coding	15.704	1.718-143.573	0.0147252
H2BC17	ENSG00000274641	protein_coding	15.654	1.713-143.086	0.0148277
H2BC15	ENSG00000233822	protein_coding	15.632	1.710-142.876	0.0148791
ANKRD18A	ENSG00000180071	protein_coding	15.576	1.702-142.525	0.0150597
MEX3B	ENSG00000183496	protein_coding	15.491	1.692-141.862	0.0152979
H1-6	ENSG00000187475	protein_coding	15.475	1.692-141.574	0.0152916
UNC13A	ENSG00000130477	protein_coding	15.333	1.675-140.334	0.0156577
MBD1	ENSG00000141644	protein_coding	15.105	1.645-138.721	0.0164045
ACLY	ENSG00000131473	protein_coding	15.095	1.640-138.900	0.0165284
H2AC13	ENSG00000196747	protein_coding	15.043	1.641-137.930	0.0164916
SLC2A1	ENSG00000117394	protein_coding	14.984	1.629-137.817	0.0167977
TOB1	ENSG00000141232	protein_coding	14.979	1.634-137.338	0.0166566
EPB41L4A	ENSG00000129595	protein_coding	14.852	1.616-136.472	0.017111
LDLRAD3	ENSG00000179241	protein_coding	14.842	1.615-136.425	0.017155
PCDHGB2	ENSG00000253910	protein_coding	14.804	1.609-136.188	0.0173031
PCDHGC4	ENSG00000242419	protein_coding	14.8	1.612-135.929	0.0172319
RETSAT	ENSG00000042445	protein_coding	14.741	1.604-135.444	0.0174216
ESYT3	ENSG00000158220	protein_coding	14.712	1.633-132.586	0.0165327
ANP32D	ENSG00000139223	protein_coding	14.648	1.594-134.616	0.0176986
PSMD5	ENSG00000095261	protein_coding	14.641	1.591-134.768	0.0177999
MMACHC	ENSG00000132763	protein_coding	14.618	1.584-134.867	0.0179872
PPID	ENSG00000171497	protein_coding	14.598	1.585-134.409	0.0179408
MTCH1	ENSG00000137409	protein_coding	14.593	1.587-134.166	0.0178763
ZSCAN30	ENSG00000186814	protein_coding	14.573	1.569-135.345	0.0184628
WDR11	ENSG00000120008	protein_coding	14.549	1.581-133.860	0.018045
TBC1D31	ENSG00000156787	protein_coding	14.518	1.579-133.523	0.0181167
MYBBP1A	ENSG00000132382	protein_coding	14.493	1.574-133.401	0.0182366
TMEM106C	ENSG00000134291	protein_coding	14.35	1.556-132.311	0.0187641
ZNF700	ENSG00000196757	protein_coding	14.338	1.557-132.010	0.0187204
LIN54	ENSG00000189308	protein_coding	14.315	1.550-132.195	0.0189517
CBX4	ENSG00000141582	protein_coding	14.314	1.553-131.967	0.0188705
ZNF829	ENSG00000185869	protein_coding	14.26	1.545-131.608	0.0190955
ATP1A3	ENSG00000105409	protein_coding	14.249	1.545-131.394	0.019083
LRCH4	ENSG00000077454	protein_coding	14.249	1.546-131.303	0.0190442
BPHL	ENSG00000137274	protein_coding	14.214	1.542-131.055	0.0191862
SGPP2	ENSG00000163082	protein_coding	14.211	1.540-131.126	0.0192359
CCAR1	ENSG00000060339	protein_coding	14.188	1.537-130.959	0.0193302
USP6	ENSG00000129204	protein_coding	14.182	1.538-130.758	0.0192917
AK4	ENSG00000162433	protein_coding	14.118	1.530-130.299	0.0195513
DAXX	ENSG00000204209	protein_coding	14.097	1.527-130.122	0.0196291
AC008758.6	ENSG00000269755	protein_coding	14.086	1.523-130.267	0.0197665
ABCC5	ENSG00000114770	protein_coding	14.067	1.524-129.812	0.0197102
RUSC1	ENSG00000160753	protein_coding	14.065	1.523-129.873	0.0197527
MTRF1L	ENSG00000112031	protein_coding	14.046	1.520-129.811	0.0198648
GARS1	ENSG00000106105	protein_coding	14.044	1.521-129.661	0.0198135
SLC9A3R1	ENSG00000109062	protein_coding	14.035	1.520-129.568	0.0198368
LHX4	ENSG00000121454	protein_coding	13.961	1.511-128.994	0.0201352
ULBP3	ENSG00000131019	protein_coding	13.959	1.510-129.076	0.0201881
CCDC65	ENSG00000139537	protein_coding	13.95	1.510-128.831	0.0201488
ZC3H18	ENSG00000158545	protein_coding	13.947	1.510-128.852	0.020181
CUZD1	ENSG00000138161	protein_coding	13.929	1.551-125.097	0.0186851
TBK1	ENSG00000183735	protein_coding	13.928	1.505-128.881	0.0203292
MAP3K7CL	ENSG00000156265	protein_coding	13.898	1.504-128.401	0.0203464
SYAP1	ENSG00000169895	protein_coding	13.868	1.501-128.157	0.0204649
SYCE2	ENSG00000161860	protein_coding	13.864	1.500-128.136	0.0204821
TARS1	ENSG00000113407	protein_coding	13.864	1.500-128.116	0.0204731
SYVN1	ENSG00000162298	protein_coding	13.847	1.497-128.079	0.0205902
RAD23A	ENSG00000179262	protein_coding	13.821	1.495-127.769	0.0206465
POMT2	ENSG00000009830	protein_coding	13.821	1.494-127.885	0.0207016
USP10	ENSG00000103194	protein_coding	13.796	1.492-127.577	0.020754
YARS1	ENSG00000134684	protein_coding	13.776	1.490-127.383	0.020822
ZNF480	ENSG00000198464	protein_coding	13.746	1.486-127.173	0.0209561
EPX	ENSG00000121053	protein_coding	13.736	1.527-123.518	0.0193881
TRPV1	ENSG00000196689	protein_coding	13.707	1.528-122.971	0.0193554
HK2	ENSG00000159399	protein_coding	13.696	1.480-126.785	0.0211688
KBTBD8	ENSG00000163376	protein_coding	13.659	1.474-126.592	0.0213703
RNASEK	ENSG00000219200	protein_coding	13.653	1.523-122.403	0.0194978
CS	ENSG00000062485	protein_coding	13.637	1.473-126.263	0.0213934
EZH2	ENSG00000106462	protein_coding	13.636	1.471-126.416	0.0214719
LARGE2	ENSG00000165905	protein_coding	13.63	1.519-122.333	0.0196413
STAU1	ENSG00000124214	protein_coding	13.625	1.467-126.562	0.021628
UBA5	ENSG00000081307	protein_coding	13.621	1.471-126.131	0.0214608
MTIF2	ENSG00000085760	protein_coding	13.595	1.468-125.930	0.0215748
TXLNA	ENSG00000084652	protein_coding	13.591	1.464-126.195	0.0217286
RAD21	ENSG00000164754	protein_coding	13.575	1.463-125.957	0.0217441
RIT1	ENSG00000143622	protein_coding	13.564	1.464-125.707	0.0217159
NEIL3	ENSG00000109674	protein_coding	13.562	1.463-125.713	0.0217391
MRPL39	ENSG00000154719	protein_coding	13.548	1.462-125.555	0.0217783
CPS1	ENSG00000021826	protein_coding	13.545	1.500-122.340	0.020297
NOL10	ENSG00000115761	protein_coding	13.54	1.461-125.465	0.0217954
KIF1C	ENSG00000129250	protein_coding	13.536	1.461-125.410	0.0218019
UTP4	ENSG00000141076	protein_coding	13.518	1.456-125.516	0.0220054
PLA2G12A	ENSG00000123739	protein_coding	13.469	1.453-124.858	0.0220906
AKT2	ENSG00000105221	protein_coding	13.464	1.452-124.861	0.0221313
VEZT	ENSG00000028203	protein_coding	13.462	1.452-124.850	0.022141
GMPPB	ENSG00000173540	protein_coding	13.46	1.499-120.899	0.0202805
IGSF9B	ENSG00000080854	protein_coding	13.456	1.450-124.858	0.022196
RBP2	ENSG00000114113	protein_coding	13.453	1.451-124.718	0.0221537
HSPA5	ENSG00000044574	protein_coding	13.43	1.447-124.616	0.022296
RFC5	ENSG00000111445	protein_coding	13.429	1.448-124.581	0.0222856
ANKRD34A	ENSG00000272031	protein_coding	13.346	1.436-123.992	0.0226997
STIP1	ENSG00000168439	protein_coding	13.325	1.434-123.860	0.0228092
DOP1B	ENSG00000142197	protein_coding	13.32	1.434-123.691	0.022772
GPRIN1	ENSG00000169258	protein_coding	13.315	1.434-123.669	0.0228022
GTF2IRD2B	ENSG00000174428	protein_coding	13.312	1.451-122.088	0.0220547
CLSPN	ENSG00000092853	protein_coding	13.284	1.429-123.491	0.0229787
SIN3B	ENSG00000127511	protein_coding	13.268	1.473-119.510	0.0211488
RXRB	ENSG00000204231	protein_coding	13.26	1.476-119.126	0.0210287
ABLIM1	ENSG00000099204	protein_coding	13.257	1.427-123.140	0.0230408
PPME1	ENSG00000214517	protein_coding	13.254	1.427-123.114	0.0230513
PMPCB	ENSG00000105819	protein_coding	13.245	1.425-123.142	0.0231429
TRIM65	ENSG00000141569	protein_coding	13.136	1.442-119.667	0.0223344
POLI	ENSG00000101751	protein_coding	13.131	1.466-117.644	0.02135
IRX2	ENSG00000170561	protein_coding	13.125	1.464-117.709	0.0214322
ATPSCKMT	ENSG00000150756	protein_coding	13.108	1.409-121.989	0.0237612
ARF3	ENSG00000134287	protein_coding	13.104	1.407-122.074	0.0238427
USP44	ENSG00000136014	protein_coding	13.073	1.451-117.755	0.0219014
BNIP3	ENSG00000176171	protein_coding	13.064	1.404-121.544	0.023933
PNPT1	ENSG00000138035	protein_coding	12.991	1.394-121.033	0.024323
SLFNL1	ENSG00000171790	protein_coding	12.98	1.449-116.289	0.0219449
MOV10	ENSG00000155363	protein_coding	12.955	1.445-116.180	0.0221046
HSP90AB1	ENSG00000096384	protein_coding	12.949	1.390-120.667	0.0245179
TAS2R5	ENSG00000127366	protein_coding	12.889	1.381-120.265	0.0248651
ABITRAM	ENSG00000119328	protein_coding	12.879	1.438-115.366	0.0223395
CDK8	ENSG00000132964	protein_coding	12.859	1.376-120.184	0.0251068
MRPS5	ENSG00000144029	protein_coding	12.84	1.412-116.739	0.0234249
IMPG1	ENSG00000112706	protein_coding	12.839	1.429-115.372	0.0226962
FP565260.1	ENSG00000275464	protein_coding	12.837	1.431-115.166	0.022602
ZNF648	ENSG00000179930	protein_coding	12.823	1.432-114.862	0.0225695
ZDHHC7	ENSG00000153786	protein_coding	12.822	1.429-115.032	0.0226709
TPK1	ENSG00000196511	protein_coding	12.82	1.374-119.649	0.0251848
NUSAP1	ENSG00000137804	protein_coding	12.807	1.372-119.518	0.0252393
PDHX	ENSG00000110435	protein_coding	12.803	1.371-119.522	0.0252808
HOXC6	ENSG00000197757	protein_coding	12.763	1.365-119.369	0.0255802
KIAA1841	ENSG00000162929	protein_coding	12.75	1.423-114.227	0.0228818
H2AC16	ENSG00000276903	protein_coding	12.737	1.362-119.098	0.0256803
PSMD10	ENSG00000101843	protein_coding	12.706	1.360-118.755	0.0257929
ACTR2	ENSG00000138071	protein_coding	12.7	1.357-118.831	0.0258935
LRIT3	ENSG00000183423	protein_coding	12.692	1.358-118.592	0.025839
RCCD1	ENSG00000166965	protein_coding	12.675	1.349-119.099	0.0262969
UQCRH	ENSG00000173660	protein_coding	12.67	1.415-113.428	0.023172
SHQ1	ENSG00000144736	protein_coding	12.648	1.350-118.504	0.0262299
EIF4A1	ENSG00000161960	protein_coding	12.637	1.392-114.710	0.0241956
CNTF	ENSG00000242689	protein_coding	12.637	1.350-118.255	0.0261977
PRPS1	ENSG00000147224	protein_coding	12.627	1.351-118.049	0.0261818
BEX5	ENSG00000184515	protein_coding	12.609	1.348-117.911	0.0262782
KAT2B	ENSG00000114166	protein_coding	12.593	1.343-118.073	0.0265346
MORF4L2	ENSG00000123562	protein_coding	12.566	1.342-117.628	0.0265512
ULBP1	ENSG00000111981	protein_coding	12.498	1.395-111.950	0.0239661
CHMP2B	ENSG00000083937	protein_coding	12.492	1.333-117.090	0.0270013
ZNF875	ENSG00000181666	protein_coding	12.487	1.394-111.884	0.0240262
PGK1	ENSG00000102144	protein_coding	12.464	1.331-116.695	0.0270597
RAB22A	ENSG00000124209	protein_coding	12.454	1.329-116.685	0.0271572
RNF220	ENSG00000187147	protein_coding	12.451	1.385-111.899	0.0243924
RAET1G	ENSG00000203722	protein_coding	12.42	1.386-111.301	0.0243436
VAMP7	ENSG00000124333	protein_coding	12.409	1.322-116.443	0.0274865
AZIN1	ENSG00000155096	protein_coding	12.403	1.322-116.324	0.0274796
PIAS2	ENSG00000078043	protein_coding	12.378	1.318-116.246	0.0276943
TERT	ENSG00000164362	protein_coding	12.362	1.363-112.097	0.0253887
COA7	ENSG00000162377	protein_coding	12.342	1.315-115.816	0.0278203
ZNF527	ENSG00000189164	protein_coding	12.31	1.371-110.498	0.0249639
ZNF512B	ENSG00000196700	protein_coding	12.251	1.367-109.788	0.0251308
H2BC13	ENSG00000185130	protein_coding	12.242	1.367-109.618	0.0251151
MRPS22	ENSG00000175110	protein_coding	12.242	1.302-115.108	0.0284652
RAB10	ENSG00000084733	protein_coding	12.233	1.301-114.997	0.0284999
NAAA	ENSG00000138744	protein_coding	12.198	1.299-114.532	0.0286003
ABCA2	ENSG00000107331	protein_coding	12.198	1.363-109.160	0.0252858
TEX30	ENSG00000151287	protein_coding	12.193	1.348-110.311	0.0260464
ZCCHC9	ENSG00000131732	protein_coding	12.19	1.362-109.089	0.0253311
CENPBD1	ENSG00000177946	protein_coding	12.181	1.294-114.646	0.0288622
PDC	ENSG00000116703	protein_coding	12.147	1.293-114.083	0.0288856
PPIL3	ENSG00000240344	protein_coding	12.145	1.291-114.231	0.0289976
PPP1R13B	ENSG00000088808	protein_coding	12.12	1.333-110.199	0.0267512
CEP192	ENSG00000101639	protein_coding	12.099	1.332-109.919	0.0268029
KDM4C	ENSG00000107077	protein_coding	12.076	1.348-108.140	0.025932
ZNF92	ENSG00000146757	protein_coding	12.067	1.348-108.051	0.0259627
NUMA1	ENSG00000137497	protein_coding	12.06	1.329-109.464	0.0269321
PSMD7	ENSG00000103035	protein_coding	12.031	1.345-107.654	0.0260964
MAST1	ENSG00000105613	protein_coding	11.994	1.322-108.817	0.0272456
ZNF888	ENSG00000213793	protein_coding	11.993	1.338-107.534	0.0264292
H4C5	ENSG00000276966	protein_coding	11.977	1.323-108.392	0.0271561
ANKS4B	ENSG00000175311	protein_coding	11.974	1.337-107.225	0.0264412
KPNA1	ENSG00000114030	protein_coding	11.954	1.268-112.660	0.0301773
ZNF732	ENSG00000186777	protein_coding	11.95	1.319-108.249	0.0273638
SH2D3A	ENSG00000125731	protein_coding	11.941	1.248-114.231	0.0313704
OR2B6	ENSG00000124657	protein_coding	11.939	1.332-106.999	0.0266676
CYCS	ENSG00000172115	protein_coding	11.937	1.266-112.573	0.0303222
BEX2	ENSG00000133134	protein_coding	11.935	1.266-112.501	0.0303001
MPHOSPH6	ENSG00000135698	protein_coding	11.923	1.332-106.693	0.0266514
DHX37	ENSG00000150990	protein_coding	11.923	1.327-107.173	0.0269545
MKI67	ENSG00000148773	protein_coding	11.912	1.262-112.456	0.0305387
NOX5	ENSG00000255346	protein_coding	11.911	1.331-106.589	0.0267122
PKP4	ENSG00000144283	protein_coding	11.894	1.261-112.174	0.0305656
DNAH1	ENSG00000114841	protein_coding	11.891	1.291-109.528	0.0288633
KIAA1522	ENSG00000162522	protein_coding	11.856	1.258-111.761	0.0307459
MTHFD1	ENSG00000100714	protein_coding	11.85	1.254-111.950	0.0309522
HOXB7	ENSG00000260027	protein_coding	11.844	1.322-106.117	0.0271424
ADCY10	ENSG00000143199	protein_coding	11.843	1.323-106.026	0.0270936
KIF14	ENSG00000118193	protein_coding	11.837	1.254-111.697	0.0309389
MSL3	ENSG00000005302	protein_coding	11.829	1.255-111.527	0.0309161
SLC23A3	ENSG00000213901	protein_coding	11.822	1.284-108.864	0.02922
PGBD1	ENSG00000137338	protein_coding	11.821	1.321-105.798	0.0271951
ELMO3	ENSG00000102890	protein_coding	11.82	1.265-110.484	0.0303222
PPIP5K1	ENSG00000168781	protein_coding	11.818	1.318-105.923	0.0273115
MDM4	ENSG00000198625	protein_coding	11.811	1.320-105.701	0.0272406
SLC25A19	ENSG00000125454	protein_coding	11.808	1.319-105.700	0.0272665
PPIAL4A	ENSG00000263353	protein_coding	11.803	1.319-105.640	0.0272826
SPIRE2	ENSG00000204991	protein_coding	11.801	1.305-106.742	0.0280452
STRADB	ENSG00000082146	protein_coding	11.8	1.251-111.314	0.0311294
PPM1D	ENSG00000170836	protein_coding	11.792	1.245-111.642	0.0314461
SLBP	ENSG00000163950	protein_coding	11.773	1.315-105.376	0.0274472
HOXB6	ENSG00000108511	protein_coding	11.767	1.315-105.301	0.0274729
HRNR	ENSG00000197915	protein_coding	11.75	1.312-105.234	0.0276131
MREG	ENSG00000118242	protein_coding	11.75	1.312-105.276	0.027639
RBM8A	ENSG00000265241	protein_coding	11.74	1.312-105.087	0.0276278
HAUS8	ENSG00000131351	protein_coding	11.729	1.297-106.056	0.0284181
ZNF670	ENSG00000277462	protein_coding	11.723	1.308-105.050	0.0277943
AL133352.1	ENSG00000255339	protein_coding	11.723	1.296-106.072	0.0284984
SHLD3	ENSG00000253251	protein_coding	11.708	1.238-110.684	0.0318327
INPPL1	ENSG00000165458	protein_coding	11.703	1.307-104.830	0.0278787
NBPF11	ENSG00000263956	protein_coding	11.691	1.306-104.637	0.0278915
SOAT1	ENSG00000057252	protein_coding	11.667	1.234-110.275	0.0320531
HLTF	ENSG00000071794	protein_coding	11.659	1.303-104.319	0.0280436
CCNF	ENSG00000162063	protein_coding	11.655	1.302-104.305	0.0280812
FBXL16	ENSG00000127585	protein_coding	11.648	1.288-105.328	0.0288698
MRI1	ENSG00000037757	protein_coding	11.647	1.300-104.383	0.0282253
FANCA	ENSG00000187741	protein_coding	11.642	1.300-104.268	0.0281984
GLRX3	ENSG00000108010	protein_coding	11.627	1.299-104.087	0.0282494
HOXC8	ENSG00000037965	protein_coding	11.626	1.227-110.204	0.0325234
PBX3	ENSG00000167081	protein_coding	11.621	1.229-109.853	0.0323382
PDHA1	ENSG00000131828	protein_coding	11.614	1.298-103.924	0.0282999
MGAM2	ENSG00000257743	protein_coding	11.611	1.297-103.938	0.0283379
TRABD2A	ENSG00000186854	protein_coding	11.609	1.228-109.777	0.0324391
HOXC5	ENSG00000172789	protein_coding	11.608	1.296-103.992	0.028413
AGAP9	ENSG00000204172	protein_coding	11.598	1.276-105.406	0.0295139
ODF3L2	ENSG00000181781	protein_coding	11.593	1.282-104.862	0.0291937
SLC36A4	ENSG00000180773	protein_coding	11.576	1.293-103.599	0.0285173
COG4	ENSG00000103051	protein_coding	11.56	1.279-104.453	0.0293079
TUBA1B	ENSG00000123416	protein_coding	11.557	1.216-109.849	0.0331631
AP002884.2	ENSG00000255292	protein_coding	11.553	1.276-104.571	0.0294788
EMC6	ENSG00000127774	protein_coding	11.549	1.289-103.464	0.0287398
H2AC4	ENSG00000278463	protein_coding	11.549	1.289-103.513	0.0287734
TMEM104	ENSG00000109066	protein_coding	11.522	1.283-103.490	0.0290807
FAM220A	ENSG00000178397	protein_coding	11.52	1.287-103.144	0.0288706
UTP14A	ENSG00000156697	protein_coding	11.513	1.282-103.390	0.0291293
DLST	ENSG00000119689	protein_coding	11.509	1.214-109.090	0.0332486
USP48	ENSG00000090686	protein_coding	11.501	1.283-103.086	0.0290586
KANSL1L	ENSG00000144445	protein_coding	11.5	1.213-109.010	0.0333007
PROSER3	ENSG00000167595	protein_coding	11.488	1.278-103.218	0.0293113
RBM14-RBM4	ENSG00000248643	protein_coding	11.46	1.280-102.579	0.0291869
ACRV1	ENSG00000134940	protein_coding	11.443	1.278-102.418	0.0292847
HESX1	ENSG00000163666	protein_coding	11.415	1.263-103.171	0.030173
AMIGO3	ENSG00000176020	protein_coding	11.413	1.272-102.400	0.0296433
EIF4A2	ENSG00000156976	protein_coding	11.412	1.273-102.298	0.0295729
DAAM1	ENSG00000100592	protein_coding	11.407	1.274-102.152	0.0295354
RSRC1	ENSG00000174891	protein_coding	11.407	1.201-108.317	0.0340401
NIF3L1	ENSG00000196290	protein_coding	11.402	1.274-102.050	0.0295196
ABCG1	ENSG00000160179	protein_coding	11.394	1.273-101.992	0.0295717
RSKR	ENSG00000167524	protein_coding	11.393	1.260-103.009	0.0303243
CCDC14	ENSG00000175455	protein_coding	11.373	1.269-101.938	0.0297991
CCDC32	ENSG00000128891	protein_coding	11.371	1.270-101.777	0.0297018
AKAP8L	ENSG00000011243	protein_coding	11.365	1.219-105.964	0.0328677
AC008687.4	ENSG00000268655	protein_coding	11.343	1.268-101.502	0.0298553
CLK3	ENSG00000179335	protein_coding	11.342	1.255-102.499	0.0306047
ANKRD49	ENSG00000168876	protein_coding	11.337	1.266-101.529	0.0299531
PLEKHF2	ENSG00000175895	protein_coding	11.337	1.267-101.470	0.0299092
SLC26A6	ENSG00000225697	protein_coding	11.316	1.253-102.179	0.0306951
GCC1	ENSG00000179562	protein_coding	11.298	1.261-101.199	0.0302018
KLC2	ENSG00000174996	protein_coding	11.284	1.188-107.167	0.034855
TSR1	ENSG00000167721	protein_coding	11.263	1.255-101.040	0.030526
RANBP9	ENSG00000010017	protein_coding	11.256	1.256-100.860	0.0304803
XPO5	ENSG00000124571	protein_coding	11.245	1.255-100.773	0.0305591
PPEF2	ENSG00000156194	protein_coding	11.241	1.256-100.629	0.0305031
SHROOM3	ENSG00000138771	protein_coding	11.227	1.254-100.510	0.0305892
SNRPE	ENSG00000182004	protein_coding	11.221	1.243-101.339	0.031291
UPF3B	ENSG00000125351	protein_coding	11.21	1.252-100.386	0.0307128
INTS6L	ENSG00000165359	protein_coding	11.2	1.250-100.392	0.0308457
PFKL	ENSG00000141959	protein_coding	11.186	1.249-100.215	0.0308953
DBF4	ENSG00000006634	protein_coding	11.182	1.249-100.118	0.0308793
AC005726.1	ENSG00000258472	protein_coding	11.176	1.217-102.656	0.0329012
FCHO1	ENSG00000130475	protein_coding	11.173	1.248-100.028	0.0309252
TMEM272	ENSG00000281106	protein_coding	11.17	1.238-100.812	0.0315641
TCOF1	ENSG00000070814	protein_coding	11.168	1.234-101.083	0.0317995
PLCB3	ENSG00000149782	protein_coding	11.165	1.234-101.038	0.0318002
SNX4	ENSG00000114520	protein_coding	11.164	1.247-99.942	0.0309712
PRKAG1	ENSG00000181929	protein_coding	11.163	1.245-100.079	0.0310923
SLC16A6	ENSG00000108932	protein_coding	11.159	1.246-99.911	0.0310143
RSRP1	ENSG00000117616	protein_coding	11.159	1.233-101.007	0.0318519
PSD	ENSG00000059915	protein_coding	11.15	1.216-102.217	0.0329154
SLC22A13	ENSG00000172940	protein_coding	11.145	1.234-100.660	0.0317794
KCNC3	ENSG00000131398	protein_coding	11.139	1.243-99.822	0.0312159
STRC	ENSG00000242866	protein_coding	11.115	1.193-103.528	0.0344182
WDR19	ENSG00000157796	protein_coding	11.106	1.240-99.504	0.0313978
ABCC2	ENSG00000023839	protein_coding	11.105	1.241-99.407	0.0313355
SKA1	ENSG00000154839	protein_coding	11.103	1.166-105.751	0.0363203
NOP9	ENSG00000196943	protein_coding	11.1	1.238-99.529	0.0315066
WDR55	ENSG00000120314	protein_coding	11.097	1.239-99.412	0.0314499
IDH1	ENSG00000138413	protein_coding	11.094	1.239-99.355	0.0314441
MRPL10	ENSG00000159111	protein_coding	11.091	1.126-109.204	0.039215
CMSS1	ENSG00000184220	protein_coding	11.088	1.229-100.043	0.0320595
CGN	ENSG00000143375	protein_coding	11.086	1.239-99.231	0.0314571
MRFAP1L1	ENSG00000178988	protein_coding	11.085	1.162-105.751	0.0365824
SLCO1B3	ENSG00000111700	protein_coding	11.085	1.227-100.109	0.0321572
TRAPPC4	ENSG00000196655	protein_coding	11.08	1.163-105.539	0.0364823
RAPGEFL1	ENSG00000108352	protein_coding	11.079	1.135-108.164	0.0385654
ACKR4	ENSG00000129048	protein_coding	11.076	1.237-99.174	0.0315391
UPK3BL1	ENSG00000267368	protein_coding	11.068	1.225-99.963	0.0322688
UBAP2	ENSG00000137073	protein_coding	11.068	1.161-105.528	0.0366524
ATP5IF1	ENSG00000130770	protein_coding	11.067	1.226-99.925	0.0322558
ATP23	ENSG00000166896	protein_coding	11.063	1.235-99.132	0.0316911
DONSON	ENSG00000159147	protein_coding	11.055	1.235-98.996	0.0316854
DMTF1	ENSG00000135164	protein_coding	11.051	1.233-99.061	0.0317892
MAPKAPK3	ENSG00000114738	protein_coding	11.039	1.224-99.586	0.0323742
TOP3A	ENSG00000177302	protein_coding	11.028	1.230-98.868	0.0319539
KDM4B	ENSG00000127663	protein_coding	11.024	1.232-98.683	0.0318595
NDUFA12	ENSG00000184752	protein_coding	11.019	1.230-98.696	0.031935
CABLES1	ENSG00000134508	protein_coding	11.017	1.230-98.640	0.0319232
MYO1C	ENSG00000197879	protein_coding	11.015	1.147-105.752	0.0376179
SLC25A36	ENSG00000114120	protein_coding	11.012	1.221-99.338	0.0325487
FBRSL1	ENSG00000112787	protein_coding	11.009	1.200-100.999	0.0339104
HSPA14	ENSG00000187522	protein_coding	11.001	1.229-98.504	0.0320335
ACSS2	ENSG00000131069	protein_coding	10.997	1.228-98.506	0.0320813
CCDC38	ENSG00000165972	protein_coding	10.986	1.217-99.199	0.0327898
HMGB1	ENSG00000189403	protein_coding	10.98	1.225-98.406	0.0322406
PDK1	ENSG00000152256	protein_coding	10.979	1.226-98.335	0.0321943
ZDHHC23	ENSG00000184307	protein_coding	10.976	1.215-99.136	0.0328814
IFRD2	ENSG00000214706	protein_coding	10.969	1.216-98.953	0.0328231
SS18L1	ENSG00000184402	protein_coding	10.953	1.223-98.070	0.032339
HYPK	ENSG00000242028	protein_coding	10.953	1.193-100.534	0.0343289
NCL	ENSG00000115053	protein_coding	10.942	1.221-98.061	0.0324825
AC068946.1	ENSG00000280537	protein_coding	10.94	1.213-98.673	0.0330102
LYG2	ENSG00000185674	protein_coding	10.939	1.222-97.966	0.0324469
BBS1	ENSG00000174483	protein_coding	10.929	1.221-97.827	0.0324799
CEP128	ENSG00000100629	protein_coding	10.926	1.220-97.861	0.0325438
ZC3H12C	ENSG00000149289	protein_coding	10.92	1.213-98.317	0.0329988
MYC	ENSG00000136997	protein_coding	10.917	1.208-98.650	0.0333154
EFCAB5	ENSG00000176927	protein_coding	10.914	1.210-98.455	0.033194
HTR6	ENSG00000158748	protein_coding	10.911	1.219-97.687	0.0326119
STIM1	ENSG00000167323	protein_coding	10.903	1.217-97.664	0.0327132
BMP2	ENSG00000125845	protein_coding	10.899	1.208-98.336	0.0333112
UBR7	ENSG00000012963	protein_coding	10.897	1.140-104.188	0.0381209
PGAM5	ENSG00000247077	protein_coding	10.896	1.214-97.825	0.0329314
PTMA	ENSG00000187514	protein_coding	10.892	1.216-97.572	0.0327806
NBPF15	ENSG00000266338	protein_coding	10.89	1.216-97.540	0.0327943
NEK11	ENSG00000114670	protein_coding	10.89	1.207-98.285	0.0333935
SPESP1	ENSG00000258484	protein_coding	10.882	1.205-98.247	0.0334822
TOX3	ENSG00000103460	protein_coding	10.877	1.205-98.211	0.033525
ACY1	ENSG00000243989	protein_coding	10.855	1.166-101.043	0.0361733
SPAG16	ENSG00000144451	protein_coding	10.842	1.183-99.402	0.0350085
ENDOV	ENSG00000173818	protein_coding	10.837	1.164-100.941	0.0363515
KPNA2	ENSG00000182481	protein_coding	10.835	1.208-97.213	0.0332972
SLC13A5	ENSG00000141485	protein_coding	10.834	1.201-97.728	0.0337417
ZFAND3	ENSG00000156639	protein_coding	10.829	1.132-103.634	0.0387146
COL11A2	ENSG00000204248	protein_coding	10.829	1.200-97.686	0.0337736
RIOX2	ENSG00000170854	protein_coding	10.819	1.205-97.122	0.0334501
CSE1L	ENSG00000124207	protein_coding	10.818	1.207-96.945	0.0333103
PLK4	ENSG00000142731	protein_coding	10.817	1.207-96.916	0.033309
SNX15	ENSG00000110025	protein_coding	10.799	1.178-98.969	0.035276
BCCIP	ENSG00000107949	protein_coding	10.794	1.205-96.699	0.0334583
ZNF337	ENSG00000130684	protein_coding	10.793	1.197-97.332	0.033994
OMA1	ENSG00000162600	protein_coding	10.784	1.195-97.306	0.0341146
CENPF	ENSG00000117724	protein_coding	10.777	1.126-103.180	0.0391465
DDX10	ENSG00000178105	protein_coding	10.775	1.200-96.728	0.0337528
BRIP1	ENSG00000136492	protein_coding	10.766	1.124-103.102	0.03925
MAGEC3	ENSG00000165509	protein_coding	10.761	1.193-97.030	0.0342105
TAMM41	ENSG00000144559	protein_coding	10.738	1.139-101.243	0.0381159
UBE2G2	ENSG00000184787	protein_coding	10.734	1.198-96.157	0.0338667
FNBP4	ENSG00000109920	protein_coding	10.721	1.197-96.060	0.03397
HINFP	ENSG00000172273	protein_coding	10.72	1.150-99.942	0.0372892
CBX1	ENSG00000108468	protein_coding	10.704	1.194-95.978	0.0341619
ZCCHC4	ENSG00000168228	protein_coding	10.701	1.193-95.971	0.034196
TP53	ENSG00000141510	protein_coding	10.697	1.109-103.179	0.0404192
AAMP	ENSG00000127837	protein_coding	10.696	1.194-95.774	0.0341022
EXOSC5	ENSG00000077348	protein_coding	10.686	1.185-96.357	0.0347505
ZNF165	ENSG00000197279	protein_coding	10.666	1.165-97.650	0.0361607
MATR3	ENSG00000280987	protein_coding	10.665	1.188-95.725	0.0345213
TFB2M	ENSG00000162851	protein_coding	10.665	1.190-95.594	0.0343983
SGO2	ENSG00000163535	protein_coding	10.663	1.109-102.485	0.0403734
ZRANB2	ENSG00000132485	protein_coding	10.658	1.188-95.611	0.0345265
SNAPC5	ENSG00000174446	protein_coding	10.655	1.189-95.493	0.034459
METTL21A	ENSG00000144401	protein_coding	10.651	1.188-95.454	0.0344962
RRH	ENSG00000180245	protein_coding	10.646	1.189-95.339	0.0344707
NOL7	ENSG00000225921	protein_coding	10.637	1.187-95.317	0.0345814
SAR1B	ENSG00000152700	protein_coding	10.623	1.107-101.952	0.0405638
SMARCD2	ENSG00000108604	protein_coding	10.619	1.178-95.699	0.0351827
INTS13	ENSG00000064102	protein_coding	10.608	1.177-95.595	0.0352545
PIR	ENSG00000087842	protein_coding	10.604	1.184-94.968	0.0347754
FAIM	ENSG00000158234	protein_coding	10.602	1.182-95.095	0.0349189
ELOVL3	ENSG00000119915	protein_coding	10.597	1.158-96.986	0.0366384
MFF	ENSG00000168958	protein_coding	10.596	1.176-95.475	0.0353399
NPIPA9	ENSG00000233024	protein_coding	10.593	1.179-95.193	0.0351429
CNBP	ENSG00000169714	protein_coding	10.588	1.181-94.944	0.0349982
ICAM5	ENSG00000105376	protein_coding	10.58	1.154-96.950	0.036882
TRAF3IP1	ENSG00000204104	protein_coding	10.576	1.178-94.960	0.0351887
ARHGAP27	ENSG00000159314	protein_coding	10.57	1.173-95.239	0.0355211
RABL2A	ENSG00000144134	protein_coding	10.568	1.153-96.858	0.0369778
PPCS	ENSG00000127125	protein_coding	10.548	1.175-94.652	0.0353464
ENSA	ENSG00000143420	protein_coding	10.547	1.175-94.696	0.0353974
EML4	ENSG00000143924	protein_coding	10.54	1.176-94.439	0.0352797
TMEM161A	ENSG00000064545	protein_coding	10.54	1.150-96.570	0.0371712
LMX1B	ENSG00000136944	protein_coding	10.538	1.169-94.965	0.0357843
SH3GL2	ENSG00000107295	protein_coding	10.538	1.165-95.282	0.0360586
TRIM59	ENSG00000213186	protein_coding	10.531	1.174-94.448	0.0354312
EPHA1	ENSG00000146904	protein_coding	10.531	1.168-94.909	0.0358414
C1orf174	ENSG00000198912	protein_coding	10.529	1.168-94.875	0.0358369
RPUSD3	ENSG00000156990	protein_coding	10.528	1.168-94.864	0.0358355
LSM3	ENSG00000170860	protein_coding	10.528	1.150-96.344	0.0371528
TMCO4	ENSG00000162542	protein_coding	10.519	1.168-94.769	0.0358912
LPIN1	ENSG00000134324	protein_coding	10.518	1.094-101.132	0.0415869
ELF5	ENSG00000135374	protein_coding	10.517	1.092-101.296	0.0417401
USP39	ENSG00000168883	protein_coding	10.516	1.172-94.314	0.0355429
PRLR	ENSG00000113494	protein_coding	10.515	1.167-94.731	0.0359243
PBLD	ENSG00000108187	protein_coding	10.513	1.172-94.268	0.0355504
RIMKLA	ENSG00000177181	protein_coding	10.504	1.172-94.134	0.0355591
ENOSF1	ENSG00000132199	protein_coding	10.496	1.166-94.455	0.0359793
CHAC1	ENSG00000128965	protein_coding	10.494	1.169-94.213	0.0357878
NR1I3	ENSG00000143257	protein_coding	10.49	1.164-94.533	0.0361323
CTSA	ENSG00000064601	protein_coding	10.488	1.170-94.033	0.0357199
CMC1	ENSG00000187118	protein_coding	10.485	1.143-96.167	0.0376875
SLC37A1	ENSG00000160190	protein_coding	10.483	1.169-94.035	0.0358072
GREB1L	ENSG00000141449	protein_coding	10.482	1.165-94.291	0.0360518
PSMD11	ENSG00000108671	protein_coding	10.478	1.169-93.942	0.0357879
BAG5	ENSG00000166170	protein_coding	10.47	1.168-93.876	0.0358642
AC006059.2	ENSG00000280571	protein_coding	10.464	1.166-93.894	0.0359664
SLC25A41	ENSG00000181240	protein_coding	10.463	1.143-95.775	0.03768
SCD	ENSG00000099194	protein_coding	10.461	1.160-94.329	0.0364121
ZSWIM1	ENSG00000168612	protein_coding	10.461	1.168-93.728	0.0358639
PRPF39	ENSG00000185246	protein_coding	10.46	1.160-94.294	0.0363924
ASB9	ENSG00000102048	protein_coding	10.456	1.161-94.187	0.0363635
ABCC3	ENSG00000108846	protein_coding	10.45	1.140-95.763	0.0378741
ATP13A1	ENSG00000105726	protein_coding	10.442	1.159-94.109	0.0365165
UQCRHL	ENSG00000233954	protein_coding	10.442	1.141-95.524	0.0377889
DMXL2	ENSG00000104093	protein_coding	10.442	1.159-94.109	0.0365165
SBF1	ENSG00000100241	protein_coding	10.425	1.157-93.955	0.0366318
MBD6	ENSG00000166987	protein_coding	10.424	1.163-93.428	0.0361707
C3orf52	ENSG00000114529	protein_coding	10.423	1.156-93.943	0.0366558
NDUFA10	ENSG00000130414	protein_coding	10.423	1.140-95.335	0.0379242
GOLGA6L9	ENSG00000197978	protein_coding	10.421	1.153-94.215	0.0369403
NCBP2AS2	ENSG00000270170	protein_coding	10.421	1.156-93.976	0.0367274
ZFYVE26	ENSG00000072121	protein_coding	10.421	1.158-93.780	0.0365476
DNAAF2	ENSG00000165506	protein_coding	10.418	1.156-93.901	0.0366961
LRPPRC	ENSG00000138095	protein_coding	10.418	1.156-93.895	0.0366953
SMCO1	ENSG00000214097	protein_coding	10.417	1.162-93.367	0.0362253
AGAP3	ENSG00000133612	protein_coding	10.416	1.138-95.342	0.038044
ZBTB21	ENSG00000173276	protein_coding	10.414	1.162-93.360	0.0362724
CREG2	ENSG00000175874	protein_coding	10.414	1.138-95.313	0.0380467
MED10	ENSG00000133398	protein_coding	10.412	1.153-94.006	0.0368895
TBC1D24	ENSG00000162065	protein_coding	10.411	1.153-93.983	0.0368884
PRKCI	ENSG00000163558	protein_coding	10.404	1.079-100.325	0.0427931
CEP44	ENSG00000164118	protein_coding	10.402	1.161-93.212	0.0363218
CPNE4	ENSG00000196353	protein_coding	10.394	1.154-93.613	0.0368261
NOL3	ENSG00000140939	protein_coding	10.393	1.117-96.701	0.039667
AC006254.1	ENSG00000243696	protein_coding	10.393	1.135-95.173	0.0382747
ADAT2	ENSG00000189007	protein_coding	10.391	1.135-95.129	0.0382679
MTARC2	ENSG00000117791	protein_coding	10.391	1.078-100.125	0.0428457
TTLL6	ENSG00000170703	protein_coding	10.388	1.153-93.586	0.0368928
FLCN	ENSG00000154803	protein_coding	10.378	1.158-92.978	0.0365021
SPDYE5	ENSG00000170092	protein_coding	10.357	1.153-93.047	0.0368969
MXI1	ENSG00000119950	protein_coding	10.356	1.063-100.850	0.0441223
NUP43	ENSG00000120253	protein_coding	10.355	1.148-93.418	0.0372759
RUFY1	ENSG00000176783	protein_coding	10.343	1.147-93.228	0.0372902
C19orf47	ENSG00000160392	protein_coding	10.342	1.072-99.748	0.0433504
GCNT7	ENSG00000124091	protein_coding	10.341	1.154-92.676	0.0368159
EEF1E1	ENSG00000124802	protein_coding	10.333	1.147-93.129	0.0373518
UGT2B11	ENSG00000213759	protein_coding	10.333	1.152-92.663	0.0369183
ZNF354B	ENSG00000178338	protein_coding	10.331	1.146-93.124	0.0373828
EOLA1	ENSG00000197620	protein_coding	10.322	1.149-92.696	0.0371348
PDZK1	ENSG00000174827	protein_coding	10.319	1.151-92.493	0.0370003
COQ9	ENSG00000088682	protein_coding	10.319	1.145-92.991	0.0374645
RBM15	ENSG00000162775	protein_coding	10.317	1.150-92.542	0.0370693
ZNF335	ENSG00000198026	protein_coding	10.315	1.145-92.941	0.0374713
PAK2	ENSG00000180370	protein_coding	10.308	1.149-92.478	0.0371527
BARX2	ENSG00000043039	protein_coding	10.307	1.067-99.540	0.0437801
AP1G1	ENSG00000166747	protein_coding	10.304	1.067-99.493	0.0437866
GCSAM	ENSG00000174500	protein_coding	10.303	1.150-92.288	0.0370609
TUBB2A	ENSG00000137267	protein_coding	10.291	1.141-92.779	0.037722
DCK	ENSG00000156136	protein_coding	10.28	1.146-92.217	0.0373637
MSANTD2	ENSG00000120458	protein_coding	10.274	1.140-92.547	0.0377849
MED29	ENSG00000063322	protein_coding	10.259	1.143-92.068	0.0375745
RAN	ENSG00000132341	protein_coding	10.255	1.138-92.418	0.0379774
SUMO1	ENSG00000116030	protein_coding	10.236	1.137-92.161	0.0380374
AMMECR1	ENSG00000101935	protein_coding	10.233	1.140-91.821	0.0377688
DDIT4	ENSG00000168209	protein_coding	10.228	1.136-92.097	0.0381086
KLLN	ENSG00000227268	protein_coding	10.226	1.055-99.094	0.0448204
SLC16A8	ENSG00000100156	protein_coding	10.226	1.134-92.222	0.0382728
E2F8	ENSG00000129173	protein_coding	10.222	1.140-91.667	0.0378004
ALOX12B	ENSG00000179477	protein_coding	10.221	1.134-92.093	0.0382358
TLCD3B	ENSG00000149926	protein_coding	10.219	1.135-92.003	0.0381824
PGM2	ENSG00000169299	protein_coding	10.218	1.138-91.725	0.0379319
CYP27B1	ENSG00000111012	protein_coding	10.218	1.135-92.028	0.0382107
PIGG	ENSG00000174227	protein_coding	10.216	1.134-92.014	0.0382435
TYMS	ENSG00000176890	protein_coding	10.211	1.139-91.540	0.0378742
PLGLB1	ENSG00000183281	protein_coding	10.211	1.115-93.535	0.039778
TBC1D3B	ENSG00000274808	protein_coding	10.205	1.131-92.045	0.0384556
SIX4	ENSG00000100625	protein_coding	10.204	1.133-91.908	0.0383432
DNAJA4	ENSG00000140403	protein_coding	10.201	1.057-98.453	0.0446553
PPIH	ENSG00000171960	protein_coding	10.199	1.097-94.838	0.0412334
NDUFAF7	ENSG00000003509	protein_coding	10.197	1.137-91.449	0.0380098
NHP2	ENSG00000145912	protein_coding	10.189	1.114-93.155	0.0397961
EFR3B	ENSG00000084710	protein_coding	10.187	1.052-98.674	0.0451354
PRELID3B	ENSG00000101166	protein_coding	10.184	1.135-91.389	0.0381695
ZNF142	ENSG00000115568	protein_coding	10.182	1.131-91.702	0.0385065
NASP	ENSG00000132780	protein_coding	10.178	1.133-91.388	0.0382827
PPP1CC	ENSG00000186298	protein_coding	10.168	1.133-91.219	0.0382762
EIF2AK1	ENSG00000086232	protein_coding	10.161	1.133-91.116	0.0382935
ZNF764	ENSG00000169951	protein_coding	10.156	1.128-91.448	0.038698
MRPL1	ENSG00000169288	protein_coding	10.15	1.110-92.785	0.0401031
NOP58	ENSG00000055044	protein_coding	10.15	1.110-92.785	0.0401031
C8orf48	ENSG00000164743	protein_coding	10.148	1.048-98.301	0.0454936
TSEN2	ENSG00000154743	protein_coding	10.147	1.093-94.208	0.0415305
OXSM	ENSG00000151093	protein_coding	10.123	1.091-93.944	0.0417122
E2F4	ENSG00000205250	protein_coding	10.123	1.125-91.122	0.0389508
SEPHS2	ENSG00000179918	protein_coding	10.122	1.127-90.927	0.038784
TSC2	ENSG00000103197	protein_coding	10.121	1.124-91.156	0.0390136
ABCA7	ENSG00000064687	protein_coding	10.12	1.124-91.119	0.0389959
MYCBPAP	ENSG00000136449	protein_coding	10.117	1.106-92.559	0.0404607
HDAC7	ENSG00000061273	protein_coding	10.115	1.107-92.442	0.040378
HPX	ENSG00000110169	protein_coding	10.113	1.105-92.562	0.0405337
ZNF558	ENSG00000167785	protein_coding	10.111	1.126-90.778	0.0388266
ZNF266	ENSG00000174652	protein_coding	10.109	1.104-92.543	0.0405914
MSLNL	ENSG00000162006	protein_coding	10.109	1.102-92.728	0.0407579
LRRC58	ENSG00000163428	protein_coding	10.104	1.125-90.755	0.038918
UBE2Q1	ENSG00000160714	protein_coding	10.103	1.125-90.709	0.0388855
CEBPZ	ENSG00000115816	protein_coding	10.1	1.125-90.633	0.0388741
BTBD6	ENSG00000184887	protein_coding	10.099	1.105-92.309	0.0405279
ANKRD20A1	ENSG00000260691	protein_coding	10.097	1.122-90.892	0.039169
RINL	ENSG00000187994	protein_coding	10.094	1.042-97.803	0.046014
INTU	ENSG00000164066	protein_coding	10.078	1.117-90.953	0.0395642
ERCC6L	ENSG00000186871	protein_coding	10.066	1.037-97.697	0.0464426
KLHL35	ENSG00000149243	protein_coding	10.064	1.070-94.681	0.0434959
LRRIQ4	ENSG00000188306	protein_coding	10.061	1.117-90.610	0.0395209
KIF18A	ENSG00000121621	protein_coding	10.06	1.115-90.736	0.0396638
MYLIP	ENSG00000007944	protein_coding	10.05	1.119-90.280	0.0393884
MPV17	ENSG00000115204	protein_coding	10.046	1.120-90.134	0.0393013
MSH5	ENSG00000204410	protein_coding	10.045	1.097-91.978	0.0411668
GMEB2	ENSG00000101216	protein_coding	10.044	1.121-90.036	0.0392382
C20orf203	ENSG00000198547	protein_coding	10.037	1.107-90.983	0.0403115
GRIFIN	ENSG00000275572	protein_coding	10.036	1.098-91.696	0.0410359
ZNF93	ENSG00000184635	protein_coding	10.032	1.115-90.296	0.0397181
ZNF404	ENSG00000176222	protein_coding	10.029	1.096-91.727	0.0412002
NIPSNAP3A	ENSG00000136783	protein_coding	10.027	1.114-90.248	0.0397554
POP1	ENSG00000104356	protein_coding	10.02	1.115-90.061	0.0396981
H3C10	ENSG00000278828	protein_coding	10.02	1.113-90.179	0.0398104
H2BC12	ENSG00000197903	protein_coding	10.02	1.042-96.361	0.0459851
EMC8	ENSG00000131148	protein_coding	10.019	1.113-90.169	0.0398141
GJB2	ENSG00000165474	protein_coding	10.007	1.031-97.122	0.0469894
GBX2	ENSG00000168505	protein_coding	10.003	1.110-90.134	0.0400551
CCT3	ENSG00000163468	protein_coding	10.003	1.094-91.453	0.0413939
SPDL1	ENSG00000040275	protein_coding	10	1.112-89.951	0.0399362
LYG1	ENSG00000144214	protein_coding	9.999	1.094-91.368	0.041368
NUP85	ENSG00000125450	protein_coding	9.998	1.076-92.920	0.042953
PGD	ENSG00000142657	protein_coding	9.991	1.110-89.950	0.0400963
AKAP17A	ENSG00000197976	protein_coding	9.987	1.108-89.994	0.0401996
CENPK	ENSG00000123219	protein_coding	9.984	1.028-96.952	0.0472609
ZMYM6	ENSG00000163867	protein_coding	9.98	1.113-89.477	0.0398094
PRPSAP2	ENSG00000141127	protein_coding	9.973	1.075-92.513	0.0430066
DHCR7	ENSG00000172893	protein_coding	9.965	1.106-89.773	0.0403763
CACYBP	ENSG00000116161	protein_coding	9.957	1.025-96.710	0.0475556
HEATR4	ENSG00000187105	protein_coding	9.957	1.105-89.678	0.0404243
PIK3C3	ENSG00000078142	protein_coding	9.952	1.108-89.351	0.0401779
SLC4A5	ENSG00000188687	protein_coding	9.951	1.105-89.577	0.0404255
SRSF11	ENSG00000116754	protein_coding	9.948	1.105-89.528	0.0404203
ZNF345	ENSG00000251247	protein_coding	9.948	1.105-89.544	0.040454
PCBP3	ENSG00000183570	protein_coding	9.939	1.103-89.556	0.0406211
XRCC1	ENSG00000073050	protein_coding	9.932	1.068-92.331	0.0435841
SQLE	ENSG00000104549	protein_coding	9.93	1.107-89.062	0.0402776
DUS3L	ENSG00000141994	protein_coding	9.929	1.055-93.417	0.0447478
MRPL18	ENSG00000112110	protein_coding	9.924	1.107-88.976	0.0403031
ASNS	ENSG00000070669	protein_coding	9.921	1.102-89.298	0.0406724
TMEM126B	ENSG00000171204	protein_coding	9.92	1.100-89.441	0.0408442
AKAP8	ENSG00000105127	protein_coding	9.92	1.103-89.247	0.0406469
PCDHGA2	ENSG00000081853	protein_coding	9.918	1.026-95.852	0.0474336
NPM3	ENSG00000107833	protein_coding	9.916	1.068-92.022	0.0435663
PIP5KL1	ENSG00000167103	protein_coding	9.913	1.069-91.965	0.0435599
RAVER1	ENSG00000161847	protein_coding	9.913	1.105-88.902	0.04041
ELL	ENSG00000105656	protein_coding	9.904	1.100-89.169	0.0408503
PPM1G	ENSG00000115241	protein_coding	9.901	1.100-89.147	0.0408912
RMDN3	ENSG00000137824	protein_coding	9.894	1.098-89.148	0.041018
ACSF3	ENSG00000176715	protein_coding	9.892	1.064-91.995	0.0439889
ATG4B	ENSG00000168397	protein_coding	9.873	1.065-91.557	0.0438892
PCDHGA6	ENSG00000253731	protein_coding	9.871	1.097-88.853	0.0411376
TTC13	ENSG00000143643	protein_coding	9.871	1.099-88.617	0.0408873
KMT2B	ENSG00000272333	protein_coding	9.87	1.097-88.819	0.0411169
INSM2	ENSG00000168348	protein_coding	9.868	1.100-88.525	0.0408437
LRRFIP1	ENSG00000124831	protein_coding	9.862	1.095-88.802	0.0412471
ETFDH	ENSG00000171503	protein_coding	9.86	1.096-88.722	0.0411996
CCDC142	ENSG00000135637	protein_coding	9.86	1.096-88.741	0.0412176
RAB1A	ENSG00000138069	protein_coding	9.852	1.011-96.034	0.0489386
GPN1	ENSG00000198522	protein_coding	9.848	1.095-88.612	0.0412923
LRIF1	ENSG00000121931	protein_coding	9.846	1.096-88.465	0.041176
ENDOG	ENSG00000167136	protein_coding	9.844	1.077-90.008	0.0428271
AC005943.1	ENSG00000267059	protein_coding	9.842	1.094-88.565	0.0413583
ATP5MC3	ENSG00000154518	protein_coding	9.842	1.091-88.745	0.0415511
PPT2-EGFL8	ENSG00000258388	protein_coding	9.84	1.093-88.635	0.0414641
NOXRED1	ENSG00000165555	protein_coding	9.837	1.097-88.228	0.041106
THOC1	ENSG00000079134	protein_coding	9.836	1.091-88.655	0.0415667
RAET1L	ENSG00000155918	protein_coding	9.83	1.069-90.351	0.0434612
NELFE	ENSG00000204356	protein_coding	9.829	1.044-92.497	0.0457148
DDX47	ENSG00000213782	protein_coding	9.821	1.092-88.312	0.0414833
NUP160	ENSG00000030066	protein_coding	9.818	1.088-88.603	0.0418474
ZXDC	ENSG00000070476	protein_coding	9.816	1.090-88.386	0.0416528
VEGFA	ENSG00000112715	protein_coding	9.813	1.005-95.824	0.0495085
CHFR	ENSG00000072609	protein_coding	9.813	1.090-88.356	0.0416865
CAP1	ENSG00000131236	protein_coding	9.808	1.006-95.617	0.049401
FN3K	ENSG00000167363	protein_coding	9.807	1.072-89.730	0.0432453
C1orf74	ENSG00000162757	protein_coding	9.803	1.089-88.235	0.0417386
MRRF	ENSG00000148187	protein_coding	9.802	1.089-88.200	0.041716
ERI3	ENSG00000117419	protein_coding	9.8	1.072-89.573	0.0431976
AZIN2	ENSG00000142920	protein_coding	9.799	1.087-88.323	0.0419018
CHERP	ENSG00000085872	protein_coding	9.797	1.088-88.190	0.0418029
NPB	ENSG00000183979	protein_coding	9.788	1.087-88.141	0.0419122
MAPK8IP3	ENSG00000138834	protein_coding	9.787	1.068-89.663	0.0435552
RPS6KA1	ENSG00000117676	protein_coding	9.783	1.086-88.129	0.0419937
TRIM11	ENSG00000154370	protein_coding	9.781	1.053-90.843	0.0449078
JPT2	ENSG00000206053	protein_coding	9.78	1.087-88.028	0.0419491
ATPAF1	ENSG00000123472	protein_coding	9.779	1.089-87.833	0.0417645
ELOA	ENSG00000011007	protein_coding	9.779	1.089-87.838	0.041758
ELAC2	ENSG00000006744	protein_coding	9.777	1.070-89.299	0.0433509
DGKQ	ENSG00000145214	protein_coding	9.768	1.086-87.841	0.0419833
STRN4	ENSG00000090372	protein_coding	9.766	1.088-87.646	0.0418148
MTMR14	ENSG00000163719	protein_coding	9.764	1.038-91.805	0.0462686
HOOK1	ENSG00000134709	protein_coding	9.758	1.083-87.958	0.042283
LRSAM1	ENSG00000148356	protein_coding	9.748	1.035-91.847	0.0466205
PRR7	ENSG00000131188	protein_coding	9.744	1.050-90.441	0.0452086
MTF1	ENSG00000188786	protein_coding	9.742	1.082-87.722	0.0423385
HMGCS1	ENSG00000112972	protein_coding	9.737	1.083-87.574	0.0422815
FDPS	ENSG00000160752	protein_coding	9.721	1.064-88.811	0.0439033
KARS1	ENSG00000065427	protein_coding	9.718	1.079-87.494	0.0425531
NRXN1	ENSG00000179915	protein_coding	9.718	1.004-94.036	0.0495794
SLC6A11	ENSG00000132164	protein_coding	9.71	1.083-87.098	0.0422736
ZNF583	ENSG00000198440	protein_coding	9.708	1.081-87.189	0.0424056
POLE3	ENSG00000148229	protein_coding	9.696	1.077-87.256	0.042713
MUCL1	ENSG00000172551	protein_coding	9.692	1.076-87.332	0.0428703
ANAPC4	ENSG00000053900	protein_coding	9.686	1.077-87.127	0.0427725
CBX2	ENSG00000173894	protein_coding	9.683	1.073-87.358	0.0430741
RABL6	ENSG00000196642	protein_coding	9.676	1.029-90.965	0.0471251
SCN11A	ENSG00000168356	protein_coding	9.675	1.078-86.846	0.0426781
UBXN7	ENSG00000163960	protein_coding	9.667	1.076-86.886	0.0428653
ZNF721	ENSG00000182903	protein_coding	9.664	1.074-86.932	0.0429742
DKC1	ENSG00000130826	protein_coding	9.661	1.074-86.890	0.0429919
MYD88	ENSG00000172936	protein_coding	9.661	1.077-86.678	0.0427639
ENO1	ENSG00000074800	protein_coding	9.659	1.057-88.270	0.0445388
METTL23	ENSG00000181038	protein_coding	9.658	1.057-88.226	0.0445061
PAXBP1	ENSG00000159086	protein_coding	9.658	1.074-86.843	0.042994
ZNF283	ENSG00000167637	protein_coding	9.656	1.073-86.893	0.0430968
MRM2	ENSG00000122687	protein_coding	9.652	1.072-86.912	0.0431803
NFATC2IP	ENSG00000176953	protein_coding	9.648	1.073-86.780	0.0431281
POFUT2	ENSG00000186866	protein_coding	9.644	1.072-86.769	0.0431843
TKT	ENSG00000163931	protein_coding	9.637	1.025-90.658	0.0475754
PRMT7	ENSG00000132600	protein_coding	9.63	1.037-89.440	0.0463884
GATD3B	ENSG00000280071	protein_coding	9.629	1.055-87.846	0.0446712
PRPF38A	ENSG00000134748	protein_coding	9.621	1.068-86.679	0.0435331
DUSP9	ENSG00000130829	protein_coding	9.62	1.053-87.893	0.0448907
VDAC2	ENSG00000165637	protein_coding	9.619	1.070-86.484	0.0433601
DBNDD1	ENSG00000003249	protein_coding	9.614	1.070-86.389	0.0433522
NKX6-1	ENSG00000163623	protein_coding	9.612	1.067-86.568	0.0435816
IDUA	ENSG00000127415	protein_coding	9.612	1.050-88.003	0.0451662
TMEM67	ENSG00000164953	protein_coding	9.608	1.068-86.463	0.0435492
DCAF6	ENSG00000143164	protein_coding	9.605	1.067-86.436	0.0435815
SHMT2	ENSG00000182199	protein_coding	9.602	1.052-87.635	0.0449754
ZNF155	ENSG00000204920	protein_coding	9.6	1.067-86.385	0.0436239
KLHDC2	ENSG00000165516	protein_coding	9.599	1.066-86.469	0.0437306
AP1AR	ENSG00000138660	protein_coding	9.599	1.067-86.388	0.0436475
MTX2	ENSG00000128654	protein_coding	9.597	1.051-87.638	0.0450736
RDM1	ENSG00000278023	protein_coding	9.595	1.066-86.360	0.043691
NLK	ENSG00000087095	protein_coding	9.595	1.067-86.305	0.0436254
MRPL37	ENSG00000116221	protein_coding	9.59	1.049-87.635	0.0452067
TRAPPC12	ENSG00000171853	protein_coding	9.588	1.051-87.475	0.0450682
TMEM97	ENSG00000109084	protein_coding	9.578	1.064-86.220	0.0438657
NQO1	ENSG00000181019	protein_coding	9.57	1.063-86.128	0.0439358
AIG1	ENSG00000146416	protein_coding	9.57	1.066-85.929	0.0437132
CDK16	ENSG00000102225	protein_coding	9.568	1.064-86.050	0.043884
WDR74	ENSG00000133316	protein_coding	9.564	1.018-89.871	0.0482301
MTERF2	ENSG00000120832	protein_coding	9.564	1.062-86.137	0.0440573
FAM122C	ENSG00000156500	protein_coding	9.561	1.065-85.805	0.0437394
SLC38A6	ENSG00000139974	protein_coding	9.559	1.048-87.203	0.0453423
ZNF528	ENSG00000167555	protein_coding	9.556	1.065-85.767	0.0437996
GPR83	ENSG00000123901	protein_coding	9.554	1.063-85.889	0.0439817
HERC3	ENSG00000138641	protein_coding	9.554	1.065-85.707	0.0437811
ALKBH6	ENSG00000239382	protein_coding	9.552	1.030-88.582	0.0470373
DRG2	ENSG00000108591	protein_coding	9.548	1.047-87.092	0.0454489
ZNF276	ENSG00000158805	protein_coding	9.545	1.061-85.905	0.0441676
CCSER1	ENSG00000184305	protein_coding	9.542	1.062-85.772	0.0440819
ACP6	ENSG00000162836	protein_coding	9.539	1.024-88.910	0.0476623
C1GALT1	ENSG00000106392	protein_coding	9.538	1.045-87.025	0.0455767
MCOLN3	ENSG00000055732	protein_coding	9.536	1.045-87.038	0.0456266
FAM161A	ENSG00000170264	protein_coding	9.53	1.058-85.842	0.0444082
KIR2DL4	ENSG00000189013	protein_coding	9.528	1.044-86.929	0.0456794
LRRC40	ENSG00000066557	protein_coding	9.525	1.058-85.733	0.0443742
CORO1B	ENSG00000172725	protein_coding	9.523	1.058-85.721	0.0444142
CTNNAL1	ENSG00000119326	protein_coding	9.519	1.061-85.398	0.0441269
POLR1C	ENSG00000171453	protein_coding	9.518	1.026-88.266	0.0473779
TSC22D2	ENSG00000196428	protein_coding	9.511	1.059-85.392	0.0442793
MIGA2	ENSG00000148343	protein_coding	9.505	1.026-88.069	0.0474358
KRT72	ENSG00000170486	protein_coding	9.498	1.054-85.579	0.0447453
DCST1	ENSG00000163357	protein_coding	9.494	1.054-85.563	0.0448061
PDZD7	ENSG00000186862	protein_coding	9.491	1.053-85.522	0.0448395
DCUN1D3	ENSG00000188215	protein_coding	9.49	1.055-85.350	0.0446639
ATP5MC1	ENSG00000159199	protein_coding	9.489	1.040-86.569	0.0460562
CREBZF	ENSG00000137504	protein_coding	9.482	1.054-85.301	0.0447578
TTC9C	ENSG00000162222	protein_coding	9.479	1.056-85.082	0.044567
RGS11	ENSG00000076344	protein_coding	9.479	1.039-86.464	0.0461541
TYK2	ENSG00000105397	protein_coding	9.477	1.039-86.449	0.0461643
ARR3	ENSG00000120500	protein_coding	9.475	1.053-85.227	0.0448224
RTKN	ENSG00000114993	protein_coding	9.473	1.022-87.774	0.047773
TYRP1	ENSG00000107165	protein_coding	9.469	1.051-85.311	0.0450362
SH3D21	ENSG00000214193	protein_coding	9.462	1.037-86.358	0.0463703
MAN1B1	ENSG00000177239	protein_coding	9.458	1.020-87.702	0.0479959
CASP8	ENSG00000064012	protein_coding	9.452	1.051-84.988	0.0450223
ANKRD36B	ENSG00000196912	protein_coding	9.452	1.053-84.876	0.0448875
TRIT1	ENSG00000043514	protein_coding	9.445	1.051-84.877	0.0450344
ZNF646	ENSG00000167395	protein_coding	9.442	1.050-84.934	0.045161
TNNI3	ENSG00000129991	protein_coding	9.439	1.034-86.137	0.0465943
PSMC3IP	ENSG00000131470	protein_coding	9.437	1.043-85.343	0.0457401
ZNF416	ENSG00000083817	protein_coding	9.433	1.047-84.952	0.0453567
SEC22B	ENSG00000265808	protein_coding	9.43	1.049-84.767	0.0452135
PRXL2B	ENSG00000157870	protein_coding	9.427	1.033-86.023	0.0467272
GJB6	ENSG00000121742	protein_coding	9.424	1.050-84.604	0.0451467
ZFAND2B	ENSG00000158552	protein_coding	9.422	1.014-87.512	0.0485467
DNHD1	ENSG00000179532	protein_coding	9.417	1.032-85.963	0.0468582
PA2G4	ENSG00000170515	protein_coding	9.404	1.046-84.568	0.0455129
NEDD8-MDP1	ENSG00000255526	protein_coding	9.403	1.048-84.382	0.04532
CEP250	ENSG00000126001	protein_coding	9.4	1.043-84.740	0.0458045
FAM155B	ENSG00000130054	protein_coding	9.396	1.045-84.482	0.0455742
NDUFV2	ENSG00000178127	protein_coding	9.396	1.030-85.731	0.0470448
GAS2	ENSG00000148935	protein_coding	9.391	1.029-85.670	0.0470755
NPIPB12	ENSG00000169203	protein_coding	9.389	1.045-84.393	0.0456238
SF3B6	ENSG00000115128	protein_coding	9.384	1.010-87.192	0.0489942
GDI1	ENSG00000203879	protein_coding	9.381	1.044-84.312	0.0456891
DHDDS	ENSG00000117682	protein_coding	9.377	1.042-84.351	0.0458213
RALGDS	ENSG00000160271	protein_coding	9.377	1.043-84.296	0.0457489
PPP1R8	ENSG00000117751	protein_coding	9.376	1.041-84.433	0.0459394
GAD1	ENSG00000128683	protein_coding	9.375	1.028-85.517	0.0472397
LMLN	ENSG00000185621	protein_coding	9.371	1.043-84.236	0.0458098
HELZ2	ENSG00000130589	protein_coding	9.371	1.043-84.160	0.04572
CORO7	ENSG00000262246	protein_coding	9.369	1.010-86.889	0.0489706
CNGA1	ENSG00000198515	protein_coding	9.365	1.040-84.301	0.0460091
SRSF6	ENSG00000124193	protein_coding	9.364	1.041-84.258	0.0459855
CCNK	ENSG00000090061	protein_coding	9.353	1.037-84.378	0.0463512
PARP9	ENSG00000138496	protein_coding	9.348	1.041-83.934	0.0459409
UBE2S	ENSG00000108106	protein_coding	9.338	1.022-85.301	0.0477701
PHRF1	ENSG00000070047	protein_coding	9.336	1.038-84.001	0.0462649
TUBB3	ENSG00000258947	protein_coding	9.333	1.039-83.846	0.046156
TRIM58	ENSG00000162722	protein_coding	9.331	1.037-83.989	0.0463706
CHORDC1	ENSG00000110172	protein_coding	9.327	1.038-83.774	0.0461901
PSMG4	ENSG00000180822	protein_coding	9.325	1.022-85.129	0.047833
SLC20A1	ENSG00000144136	protein_coding	9.316	1.037-83.718	0.0463587
RBM28	ENSG00000106344	protein_coding	9.315	1.036-83.761	0.0464394
FASTKD1	ENSG00000138399	protein_coding	9.312	1.036-83.668	0.0463859
CNOT10	ENSG00000182973	protein_coding	9.311	1.021-84.908	0.0478892
ALKBH5	ENSG00000091542	protein_coding	9.31	1.033-83.872	0.0466777
ATG14	ENSG00000126775	protein_coding	9.3	1.036-83.489	0.0464317
INPP5A	ENSG00000068383	protein_coding	9.299	1.034-83.650	0.0466412
ZNF830	ENSG00000198783	protein_coding	9.297	1.020-84.758	0.0480142
ZNF202	ENSG00000166261	protein_coding	9.294	1.034-83.572	0.0466554
ZNF449	ENSG00000173275	protein_coding	9.294	1.035-83.487	0.0465536
SCML1	ENSG00000047634	protein_coding	9.29	1.029-83.891	0.0471112
SYCP2	ENSG00000196074	protein_coding	9.286	1.033-83.445	0.0466779
INIP	ENSG00000148153	protein_coding	9.277	1.033-83.332	0.0467383
SURF2	ENSG00000148291	protein_coding	9.275	1.000-86.023	0.0499905
BZW2	ENSG00000136261	protein_coding	9.258	1.016-84.407	0.0484241
TLE3	ENSG00000140332	protein_coding	9.255	1.028-83.308	0.0471651
PABPN1L	ENSG00000205022	protein_coding	9.252	1.013-84.503	0.0486681
CENPA	ENSG00000115163	protein_coding	9.251	1.028-83.260	0.0471967
WDR91	ENSG00000105875	protein_coding	9.24	1.025-83.251	0.0474363
GATAD2A	ENSG00000167491	protein_coding	9.238	1.028-83.037	0.0472187
FBXW7	ENSG00000109670	protein_coding	9.236	1.027-83.071	0.0472905
ELOVL6	ENSG00000170522	protein_coding	9.236	1.013-84.236	0.0487073
TIMMDC1	ENSG00000113845	protein_coding	9.235	1.013-84.210	0.0486907
PPP1R37	ENSG00000104866	protein_coding	9.233	1.010-84.383	0.0489625
NIT2	ENSG00000114021	protein_coding	9.229	1.012-84.148	0.0487502
ADCY6	ENSG00000174233	protein_coding	9.226	1.011-84.166	0.0488429
BUB3	ENSG00000154473	protein_coding	9.225	1.024-83.061	0.0475335
NRIP3	ENSG00000175352	protein_coding	9.219	1.023-83.075	0.0476776
GTSE1	ENSG00000075218	protein_coding	9.217	1.025-82.861	0.0474603
IRGM	ENSG00000237693	protein_coding	9.213	1.023-82.934	0.0476275
ZDBF2	ENSG00000204186	protein_coding	9.201	1.021-82.907	0.0478533
CCZ1	ENSG00000122674	protein_coding	9.201	1.022-82.805	0.0477393
RNF103	ENSG00000239305	protein_coding	9.198	1.024-82.607	0.0475546
MEGF11	ENSG00000157890	protein_coding	9.19	1.022-82.599	0.0477355
FUS	ENSG00000089280	protein_coding	9.188	1.007-83.815	0.0492585
ETNPPL	ENSG00000164089	protein_coding	9.187	1.023-82.531	0.0477062
ATP5PD	ENSG00000167863	protein_coding	9.184	1.006-83.837	0.0493823
AP1M2	ENSG00000129354	protein_coding	9.184	1.008-83.672	0.0491724
C9orf116	ENSG00000160345	protein_coding	9.183	1.006-83.854	0.0494177
LRRC8B	ENSG00000197147	protein_coding	9.175	1.020-82.561	0.0480104
PAWR	ENSG00000177425	protein_coding	9.17	1.020-82.423	0.0479586
WDR77	ENSG00000116455	protein_coding	9.166	1.018-82.508	0.0481446
GSS	ENSG00000100983	protein_coding	9.164	1.002-83.784	0.0497614
C1orf43	ENSG00000143612	protein_coding	9.157	1.017-82.439	0.04826
COX10	ENSG00000006695	protein_coding	9.132	1.013-82.317	0.0486699
DOT1L	ENSG00000104885	protein_coding	9.127	1.001-83.201	0.0498752
KIAA1143	ENSG00000163807	protein_coding	9.115	1.014-81.966	0.0486121
TNFAIP1	ENSG00000109079	protein_coding	9.109	1.011-82.066	0.0488733
HARS1	ENSG00000170445	protein_coding	9.104	1.013-81.847	0.0487117
MSH6	ENSG00000116062	protein_coding	9.103	1.013-81.819	0.0486884
CRK	ENSG00000167193	protein_coding	9.102	1.010-82.029	0.0489723
AC090004.1	ENSG00000268279	protein_coding	9.089	1.010-81.837	0.0490201
FBXL18	ENSG00000155034	protein_coding	9.083	1.010-81.671	0.048954
STX3	ENSG00000166900	protein_coding	9.076	1.010-81.603	0.0490216
URB2	ENSG00000135763	protein_coding	9.075	1.007-81.748	0.049243
PPP1R15B	ENSG00000158615	protein_coding	9.067	1.009-81.501	0.0490995
COQ5	ENSG00000110871	protein_coding	9.059	1.008-81.406	0.0491636
NCAPG2	ENSG00000146918	protein_coding	9.053	1.006-81.431	0.0493369
YARS2	ENSG00000139131	protein_coding	9.05	1.006-81.371	0.0493343
TRMT61B	ENSG00000171103	protein_coding	9.047	1.005-81.418	0.0494627
RRN3	ENSG00000085721	protein_coding	9.037	1.004-81.315	0.0495613
TMA16	ENSG00000198498	protein_coding	9.03	1.002-81.367	0.0497686
MAD2L1BP	ENSG00000124688	protein_coding	9.023	1.003-81.183	0.0497101
NOB1	ENSG00000141101	protein_coding	9.021	1.005-81.009	0.0495165
E2F3	ENSG00000112242	protein_coding	9.019	1.003-81.125	0.0497277
ASB7	ENSG00000183475	protein_coding	9.016	1.003-81.081	0.0497324
TNRC6A	ENSG00000090905	protein_coding	9.013	1.002-81.075	0.0498043
PGGT1B	ENSG00000164219	protein_coding	9.01	1.002-80.991	0.0497539
ZNF766	ENSG00000196214	protein_coding	9.008	1.002-80.974	0.0497764
PNO1	ENSG00000115946	protein_coding	9.001	1.001-80.952	0.04991
KDM3A	ENSG00000115548	protein_coding	8.999	1.002-80.830	0.0497928
C4orf50	ENSG00000181215	protein_coding	8.999	1.001-80.881	0.0498696
PDCD10	ENSG00000114209	protein_coding	8.996	1.002-80.784	0.0498067
DDR1	ENSG00000204580	protein_coding	8.99	1.000-80.818	0.0499962
NBPF3	ENSG00000142794	protein_coding	8.983	1.001-80.647	0.0499388
NRARP	ENSG00000198435	protein_coding	7.212	1.174-44.295	0.0329037
KIAA0753	ENSG00000198920	protein_coding	6.26	1.022-38.327	0.0472688
H2BC7	ENSG00000277224	protein_coding	6.256	1.027-38.121	0.0467629
SOX14	ENSG00000168875	protein_coding	6.16	1.007-37.669	0.0490911
ADAMTS4	ENSG00000158859	protein_coding	0.164	0.027-1.000	0.0499961
HSPB3	ENSG00000169271	protein_coding	0.162	0.027-0.989	0.048589
EDN2	ENSG00000127129	protein_coding	0.161	0.026-0.984	0.0479361
LIF	ENSG00000128342	protein_coding	0.158	0.026-0.960	0.0449951
ERMN	ENSG00000136541	protein_coding	0.157	0.025-0.969	0.0462099
CAMP	ENSG00000164047	protein_coding	0.152	0.025-0.930	0.0414583
DUSP5	ENSG00000138166	protein_coding	0.15	0.025-0.918	0.0401357
RIPK3	ENSG00000129465	protein_coding	0.109	0.012-0.994	0.0494068
PCDHGB7	ENSG00000254122	protein_coding	0.108	0.012-0.984	0.0483263
GSTM2	ENSG00000213366	protein_coding	0.108	0.012-0.982	0.0481813
NYNRIN	ENSG00000205978	protein_coding	0.108	0.012-0.984	0.0483816
TMEM106A	ENSG00000184988	protein_coding	0.108	0.012-0.986	0.0486049
ELMOD1	ENSG00000110675	protein_coding	0.108	0.012-0.967	0.0465525
FZD1	ENSG00000157240	protein_coding	0.108	0.012-0.998	0.0498095
TRAPPC1	ENSG00000170043	protein_coding	0.107	0.012-0.959	0.0458126
ZNF655	ENSG00000197343	protein_coding	0.107	0.011-0.987	0.0486993
GPR142	ENSG00000257008	protein_coding	0.107	0.012-0.957	0.0455535
CLEC9A	ENSG00000197992	protein_coding	0.107	0.012-0.980	0.0479481
VWA5A	ENSG00000110002	protein_coding	0.107	0.012-0.980	0.0479854
RGS4	ENSG00000117152	protein_coding	0.107	0.012-0.977	0.0476346
PIP5K1B	ENSG00000107242	protein_coding	0.107	0.012-0.990	0.048989
CSRP2	ENSG00000175183	protein_coding	0.107	0.012-0.978	0.0477047
PLCG2	ENSG00000197943	protein_coding	0.107	0.012-0.976	0.0475448
FOXQ1	ENSG00000164379	protein_coding	0.106	0.012-0.971	0.0470195
PTCHD4	ENSG00000244694	protein_coding	0.106	0.011-0.982	0.0481186
TSPAN11	ENSG00000110900	protein_coding	0.106	0.012-0.971	0.0470316
EVA1A	ENSG00000115363	protein_coding	0.106	0.012-0.971	0.0470204
VSX1	ENSG00000100987	protein_coding	0.106	0.011-0.988	0.0487541
CREBL2	ENSG00000111269	protein_coding	0.106	0.011-0.989	0.0488366
CX3CR1	ENSG00000168329	protein_coding	0.106	0.012-0.967	0.0465852
MPC1	ENSG00000060762	protein_coding	0.105	0.011-0.971	0.0470519
SELENOP	ENSG00000250722	protein_coding	0.105	0.011-0.973	0.0472833
ACACB	ENSG00000076555	protein_coding	0.105	0.012-0.962	0.0460871
SORBS3	ENSG00000120896	protein_coding	0.105	0.012-0.958	0.0456794
SEMA6D	ENSG00000137872	protein_coding	0.105	0.011-0.958	0.0456757
PLPBP	ENSG00000147471	protein_coding	0.105	0.011-0.973	0.0472596
KITLG	ENSG00000049130	protein_coding	0.105	0.011-0.986	0.0486057
PLAAT5	ENSG00000168004	protein_coding	0.105	0.012-0.960	0.0459475
CXCL12	ENSG00000107562	protein_coding	0.105	0.011-0.985	0.0485053
SORCS1	ENSG00000108018	protein_coding	0.105	0.011-0.956	0.045511
GPR17	ENSG00000144230	protein_coding	0.104	0.011-0.948	0.0447044
CBX7	ENSG00000100307	protein_coding	0.104	0.011-0.933	0.0432213
RPS27L	ENSG00000185088	protein_coding	0.104	0.011-0.946	0.0444959
ST8SIA1	ENSG00000111728	protein_coding	0.104	0.011-0.961	0.0460083
R3HCC1	ENSG00000104679	protein_coding	0.104	0.012-0.929	0.0427654
COL4A6	ENSG00000197565	protein_coding	0.104	0.011-0.951	0.0450261
KCNJ6	ENSG00000157542	protein_coding	0.104	0.011-0.965	0.0464194
FGFR2	ENSG00000066468	protein_coding	0.104	0.011-0.951	0.0450528
ANTXR2	ENSG00000163297	protein_coding	0.103	0.011-0.961	0.046031
GFRA1	ENSG00000151892	protein_coding	0.103	0.011-0.939	0.0438296
NDRG2	ENSG00000165795	protein_coding	0.103	0.011-0.943	0.0442718
AZGP1	ENSG00000160862	protein_coding	0.103	0.011-0.940	0.0438982
H2BC8	ENSG00000273802	protein_coding	0.103	0.011-0.994	0.0493632
IFT22	ENSG00000128581	protein_coding	0.103	0.011-0.994	0.0493569
ADRA1D	ENSG00000171873	protein_coding	0.103	0.011-0.954	0.0453966
EBF4	ENSG00000088881	protein_coding	0.103	0.011-0.996	0.0495771
SNCA	ENSG00000145335	protein_coding	0.103	0.011-0.944	0.0443362
MAGI2	ENSG00000187391	protein_coding	0.103	0.011-0.970	0.0469971
LARGE1	ENSG00000133424	protein_coding	0.103	0.011-0.959	0.0458968
LDAH	ENSG00000118961	protein_coding	0.102	0.011-0.948	0.0447995
LRATD1	ENSG00000162981	protein_coding	0.102	0.011-0.928	0.0427739
ARL10	ENSG00000175414	protein_coding	0.102	0.011-0.932	0.0431054
TMEM225B	ENSG00000244219	protein_coding	0.102	0.011-0.917	0.0416525
GPR173	ENSG00000184194	protein_coding	0.102	0.011-0.928	0.0427816
MROH7	ENSG00000184313	protein_coding	0.102	0.011-0.921	0.041992
SPART	ENSG00000133104	protein_coding	0.102	0.011-0.929	0.0428505
RARG	ENSG00000172819	protein_coding	0.101	0.011-0.924	0.0423483
PRIMA1	ENSG00000175785	protein_coding	0.101	0.011-0.938	0.0438112
CPXM1	ENSG00000088882	protein_coding	0.101	0.011-0.911	0.0410489
LRP4	ENSG00000134569	protein_coding	0.101	0.011-0.926	0.0425844
STAC2	ENSG00000141750	protein_coding	0.101	0.011-0.907	0.0406138
ANGPTL1	ENSG00000116194	protein_coding	0.101	0.011-0.920	0.0419323
CEACAM20	ENSG00000273777	protein_coding	0.101	0.011-0.924	0.0423225
C17orf98	ENSG00000275489	protein_coding	0.101	0.010-0.971	0.0470579
FBXO2	ENSG00000116661	protein_coding	0.101	0.011-0.976	0.0476131
PLP1	ENSG00000123560	protein_coding	0.1	0.011-0.915	0.0414998
LRRTM1	ENSG00000162951	protein_coding	0.1	0.011-0.897	0.0396836
GPX5	ENSG00000224586	protein_coding	0.1	0.010-0.967	0.0466625
TFEB	ENSG00000112561	protein_coding	0.1	0.010-0.964	0.0464368
INMT-MINDY4	ENSG00000254959	protein_coding	0.1	0.011-0.924	0.0424257
TCEAL6	ENSG00000204071	protein_coding	0.1	0.011-0.913	0.041266
CCDC28A	ENSG00000024862	protein_coding	0.1	0.011-0.910	0.0410136
FBXO17	ENSG00000269190	protein_coding	0.1	0.011-0.917	0.041659
LY6D	ENSG00000167656	protein_coding	0.1	0.011-0.912	0.0411688
RIN3	ENSG00000100599	protein_coding	0.1	0.011-0.915	0.0414417
CD300C	ENSG00000167850	protein_coding	0.1	0.011-0.914	0.0413738
MMP28	ENSG00000271447	protein_coding	0.1	0.011-0.919	0.0418534
RGS2	ENSG00000116741	protein_coding	0.1	0.011-0.901	0.0400516
HECW1	ENSG00000002746	protein_coding	0.1	0.011-0.912	0.041217
RASGRP4	ENSG00000171777	protein_coding	0.1	0.011-0.914	0.0413661
NPY1R	ENSG00000164128	protein_coding	0.1	0.011-0.933	0.0432777
MAP1A	ENSG00000166963	protein_coding	0.1	0.011-0.916	0.0415378
HAS2	ENSG00000170961	protein_coding	0.1	0.011-0.916	0.0415524
NTNG1	ENSG00000162631	protein_coding	0.099	0.011-0.906	0.0406425
LYRM2	ENSG00000083099	protein_coding	0.099	0.011-0.911	0.0410774
RND2	ENSG00000108830	protein_coding	0.099	0.011-0.890	0.0389937
SLC43A3	ENSG00000134802	protein_coding	0.099	0.011-0.901	0.0401656
CD83	ENSG00000112149	protein_coding	0.099	0.011-0.889	0.0389137
RHOBTB2	ENSG00000008853	protein_coding	0.099	0.011-0.893	0.039295
MICAL1	ENSG00000135596	protein_coding	0.099	0.011-0.892	0.0392
TUSC1	ENSG00000198680	protein_coding	0.099	0.010-0.953	0.0453437
FAM228A	ENSG00000186453	protein_coding	0.099	0.011-0.908	0.0407948
GALR1	ENSG00000166573	protein_coding	0.098	0.010-0.942	0.0442137
EVX2	ENSG00000174279	protein_coding	0.098	0.011-0.895	0.0396029
RAB38	ENSG00000123892	protein_coding	0.098	0.011-0.896	0.0396609
GJB4	ENSG00000189433	protein_coding	0.098	0.011-0.894	0.0394484
ALKBH7	ENSG00000125652	protein_coding	0.098	0.010-0.947	0.0447613
VSIR	ENSG00000107738	protein_coding	0.098	0.011-0.886	0.0386691
WFS1	ENSG00000109501	protein_coding	0.098	0.011-0.916	0.0416246
MDFIC	ENSG00000135272	protein_coding	0.098	0.011-0.894	0.0395115
NIPAL4	ENSG00000172548	protein_coding	0.098	0.011-0.899	0.0399802
ZNF853	ENSG00000236609	protein_coding	0.098	0.011-0.883	0.0383521
LPAR1	ENSG00000198121	protein_coding	0.097	0.011-0.872	0.0373518
FAM160B2	ENSG00000158863	protein_coding	0.097	0.011-0.870	0.0371058
ZFPM2	ENSG00000169946	protein_coding	0.097	0.010-0.897	0.0398426
GTSF1	ENSG00000170627	protein_coding	0.097	0.011-0.886	0.0387352
CCDC152	ENSG00000198865	protein_coding	0.097	0.011-0.888	0.0389556
CRLF2	ENSG00000205755	protein_coding	0.097	0.011-0.871	0.0372693
PXMP2	ENSG00000176894	protein_coding	0.097	0.011-0.867	0.0368403
SCN4B	ENSG00000177098	protein_coding	0.097	0.011-0.888	0.0389441
PNMA8C	ENSG00000277531	protein_coding	0.097	0.011-0.873	0.0373899
TTBK1	ENSG00000146216	protein_coding	0.097	0.011-0.876	0.0377683
SYT9	ENSG00000170743	protein_coding	0.097	0.010-0.899	0.0400628
CACNG4	ENSG00000075461	protein_coding	0.097	0.011-0.871	0.0372812
SUN2	ENSG00000100242	protein_coding	0.096	0.010-0.875	0.0377047
TUBB6	ENSG00000176014	protein_coding	0.096	0.010-0.876	0.0377527
ELFN1	ENSG00000225968	protein_coding	0.096	0.011-0.882	0.038309
CSF1	ENSG00000184371	protein_coding	0.096	0.010-0.878	0.0379269
HSPA12B	ENSG00000132622	protein_coding	0.096	0.010-0.879	0.038044
CFTR	ENSG00000001626	protein_coding	0.096	0.011-0.869	0.0370337
GPR150	ENSG00000178015	protein_coding	0.096	0.011-0.882	0.0383575
P2RY2	ENSG00000175591	protein_coding	0.096	0.010-0.875	0.0377149
GATA4	ENSG00000136574	protein_coding	0.096	0.011-0.860	0.0361919
TSC22D1	ENSG00000102804	protein_coding	0.096	0.011-0.862	0.0364115
H6PD	ENSG00000049239	protein_coding	0.095	0.011-0.859	0.0361721
CA4	ENSG00000167434	protein_coding	0.095	0.011-0.858	0.0360607
ERVFRD-1	ENSG00000244476	protein_coding	0.095	0.010-0.854	0.0356339
TRO	ENSG00000067445	protein_coding	0.095	0.011-0.859	0.036113
PARD6G	ENSG00000178184	protein_coding	0.095	0.010-0.869	0.0371528
SEZ6L	ENSG00000100095	protein_coding	0.095	0.011-0.860	0.0361818
DPPA4	ENSG00000121570	protein_coding	0.095	0.011-0.849	0.0351676
AKR1B1	ENSG00000085662	protein_coding	0.095	0.010-0.866	0.036874
DMC1	ENSG00000100206	protein_coding	0.095	0.010-0.865	0.0368011
ACOX2	ENSG00000168306	protein_coding	0.094	0.010-0.847	0.035021
CATSPER1	ENSG00000175294	protein_coding	0.094	0.010-0.862	0.0364693
KIFC3	ENSG00000140859	protein_coding	0.094	0.010-0.844	0.0347918
P2RX1	ENSG00000108405	protein_coding	0.094	0.010-0.850	0.0352719
CABCOCO1	ENSG00000183346	protein_coding	0.094	0.010-0.845	0.0348738
JUNB	ENSG00000171223	protein_coding	0.094	0.010-0.911	0.0412967
RGN	ENSG00000130988	protein_coding	0.094	0.010-0.846	0.0349401
CMA1	ENSG00000092009	protein_coding	0.094	0.010-0.862	0.0364454
ZNF215	ENSG00000149054	protein_coding	0.094	0.010-0.859	0.0362611
RXRG	ENSG00000143171	protein_coding	0.094	0.010-0.859	0.0361809
LTBP4	ENSG00000090006	protein_coding	0.094	0.010-0.848	0.0351144
ESPN	ENSG00000187017	protein_coding	0.094	0.010-0.847	0.0350388
PAGE4	ENSG00000101951	protein_coding	0.094	0.010-0.908	0.0409819
PDE1C	ENSG00000154678	protein_coding	0.093	0.010-0.843	0.0346426
FCGBP	ENSG00000275395	protein_coding	0.093	0.010-0.900	0.0402488
PITPNC1	ENSG00000154217	protein_coding	0.093	0.010-0.850	0.0353876
MYB	ENSG00000118513	protein_coding	0.093	0.010-0.835	0.0339268
PTGFR	ENSG00000122420	protein_coding	0.093	0.010-0.850	0.035448
MYOZ1	ENSG00000177791	protein_coding	0.093	0.010-0.839	0.0343087
BAALC	ENSG00000164929	protein_coding	0.093	0.010-0.841	0.0345338
NES	ENSG00000132688	protein_coding	0.093	0.010-0.835	0.033912
CIB2	ENSG00000136425	protein_coding	0.093	0.010-0.899	0.0402081
FAM104B	ENSG00000182518	protein_coding	0.092	0.010-0.829	0.0334112
TIMD4	ENSG00000145850	protein_coding	0.092	0.010-0.833	0.0337705
VSTM4	ENSG00000165633	protein_coding	0.092	0.010-0.828	0.0332551
SOCS3	ENSG00000184557	protein_coding	0.092	0.010-0.885	0.0388304
ADAMTS1	ENSG00000154734	protein_coding	0.092	0.010-0.860	0.03637
DGCR6L	ENSG00000128185	protein_coding	0.092	0.010-0.878	0.0381967
SLC15A2	ENSG00000163406	protein_coding	0.092	0.010-0.821	0.0326818
CALB2	ENSG00000172137	protein_coding	0.091	0.010-0.832	0.0338252
MPZ	ENSG00000158887	protein_coding	0.091	0.010-0.822	0.0327832
ACTC1	ENSG00000159251	protein_coding	0.091	0.010-0.823	0.032907
EGR2	ENSG00000122877	protein_coding	0.091	0.009-0.882	0.0386353
CDKN1C	ENSG00000129757	protein_coding	0.091	0.010-0.817	0.0322985
CYP4F22	ENSG00000171954	protein_coding	0.091	0.010-0.820	0.0326364
EMID1	ENSG00000186998	protein_coding	0.091	0.009-0.877	0.0381346
SVOPL	ENSG00000157703	protein_coding	0.091	0.010-0.819	0.0325162
CYP27A1	ENSG00000135929	protein_coding	0.091	0.010-0.821	0.032747
SOX17	ENSG00000164736	protein_coding	0.091	0.010-0.817	0.032312
TUBB8B	ENSG00000173213	protein_coding	0.091	0.009-0.873	0.0377865
CTF1	ENSG00000150281	protein_coding	0.091	0.010-0.823	0.0328363
VIT	ENSG00000205221	protein_coding	0.091	0.010-0.822	0.0327543
TRIP6	ENSG00000087077	protein_coding	0.091	0.010-0.816	0.0322424
RWDD1	ENSG00000111832	protein_coding	0.091	0.010-0.812	0.0318366
PI3	ENSG00000124102	protein_coding	0.09	0.010-0.810	0.0317667
SLC2A4	ENSG00000181856	protein_coding	0.09	0.010-0.811	0.0318371
HEPACAM	ENSG00000165478	protein_coding	0.09	0.010-0.814	0.0320971
CRYAB	ENSG00000109846	protein_coding	0.09	0.010-0.813	0.0320198
PI16	ENSG00000164530	protein_coding	0.09	0.010-0.808	0.0316086
GLDN	ENSG00000186417	protein_coding	0.09	0.010-0.829	0.0335257
EMCN	ENSG00000164035	protein_coding	0.09	0.010-0.827	0.033346
SCGB1A1	ENSG00000149021	protein_coding	0.09	0.009-0.856	0.0361847
PHYHD1	ENSG00000175287	protein_coding	0.09	0.010-0.804	0.03122
ISCU	ENSG00000136003	protein_coding	0.09	0.010-0.840	0.034555
TLE4	ENSG00000106829	protein_coding	0.09	0.010-0.814	0.0320613
ZP1	ENSG00000149506	protein_coding	0.09	0.010-0.837	0.0343484
RFLNA	ENSG00000178882	protein_coding	0.089	0.009-0.852	0.0357942
VWC2	ENSG00000188730	protein_coding	0.089	0.010-0.803	0.0311399
PINLYP	ENSG00000234465	protein_coding	0.089	0.010-0.795	0.0303568
RGS16	ENSG00000143333	protein_coding	0.089	0.009-0.863	0.0368262
FOS	ENSG00000170345	protein_coding	0.089	0.009-0.855	0.036145
NRTN	ENSG00000171119	protein_coding	0.089	0.010-0.796	0.0304969
HEY1	ENSG00000164683	protein_coding	0.089	0.010-0.815	0.032323
TNFRSF10C	ENSG00000173535	protein_coding	0.088	0.010-0.792	0.0302191
CRABP2	ENSG00000143320	protein_coding	0.088	0.010-0.792	0.0301637
CX3CL1	ENSG00000006210	protein_coding	0.088	0.010-0.787	0.0297341
CPNE6	ENSG00000100884	protein_coding	0.088	0.010-0.789	0.0298705
ANXA6	ENSG00000197043	protein_coding	0.088	0.010-0.797	0.0305933
RBPMS2	ENSG00000166831	protein_coding	0.088	0.010-0.795	0.0304442
C10orf82	ENSG00000165863	protein_coding	0.088	0.010-0.792	0.0301426
CLCF1	ENSG00000175505	protein_coding	0.088	0.009-0.859	0.0365044
PENK	ENSG00000181195	protein_coding	0.088	0.010-0.806	0.0315184
EDN3	ENSG00000124205	protein_coding	0.088	0.010-0.788	0.029739
LSM1	ENSG00000175324	protein_coding	0.088	0.010-0.798	0.0307002
SLC27A3	ENSG00000143554	protein_coding	0.087	0.010-0.778	0.0288931
CDC42EP5	ENSG00000167617	protein_coding	0.087	0.010-0.778	0.0289624
SERPINF2	ENSG00000167711	protein_coding	0.087	0.010-0.781	0.0292141
CHRNA6	ENSG00000147434	protein_coding	0.087	0.010-0.786	0.0297149
FOXI2	ENSG00000186766	protein_coding	0.087	0.009-0.799	0.0309223
KLHDC8B	ENSG00000185909	protein_coding	0.087	0.010-0.781	0.0291831
MLC1	ENSG00000100427	protein_coding	0.086	0.010-0.768	0.0280853
S100A13	ENSG00000189171	protein_coding	0.086	0.010-0.766	0.0278944
PHLDA3	ENSG00000174307	protein_coding	0.086	0.010-0.781	0.0292565
GSTP1	ENSG00000084207	protein_coding	0.086	0.010-0.772	0.0284032
AC007192.1	ENSG00000268173	protein_coding	0.086	0.010-0.776	0.0288206
GLIPR2	ENSG00000122694	protein_coding	0.086	0.010-0.767	0.0280499
SHF	ENSG00000138606	protein_coding	0.086	0.010-0.767	0.0279795
PTGS1	ENSG00000095303	protein_coding	0.086	0.010-0.773	0.0285424
TAMALIN	ENSG00000161835	protein_coding	0.086	0.010-0.769	0.0281823
CMTM5	ENSG00000166091	protein_coding	0.086	0.010-0.769	0.0281589
SH3GL3	ENSG00000140600	protein_coding	0.086	0.009-0.775	0.0287599
CD300LG	ENSG00000161649	protein_coding	0.086	0.010-0.779	0.0291084
GABRB2	ENSG00000145864	protein_coding	0.086	0.010-0.778	0.0289901
GSTA1	ENSG00000243955	protein_coding	0.086	0.010-0.774	0.0285929
BTG2	ENSG00000159388	protein_coding	0.086	0.010-0.766	0.0279185
NPR3	ENSG00000113389	protein_coding	0.085	0.009-0.767	0.0280918
LMNA	ENSG00000160789	protein_coding	0.085	0.009-0.759	0.0273798
KCNA2	ENSG00000177301	protein_coding	0.085	0.009-0.766	0.0279946
IL31RA	ENSG00000164509	protein_coding	0.085	0.009-0.780	0.029291
A4GALT	ENSG00000128274	protein_coding	0.085	0.009-0.767	0.0281073
SORCS2	ENSG00000184985	protein_coding	0.085	0.009-0.772	0.0285084
TPSB2	ENSG00000197253	protein_coding	0.085	0.010-0.763	0.0276492
PDLIM4	ENSG00000131435	protein_coding	0.085	0.009-0.772	0.028478
RUSC2	ENSG00000198853	protein_coding	0.085	0.009-0.785	0.0297402
KRT16	ENSG00000186832	protein_coding	0.084	0.009-0.749	0.0265325
ZDHHC16	ENSG00000171307	protein_coding	0.084	0.009-0.752	0.0267604
RAMP1	ENSG00000132329	protein_coding	0.084	0.009-0.756	0.0271487
COL23A1	ENSG00000050767	protein_coding	0.084	0.009-0.753	0.0268515
GPR85	ENSG00000164604	protein_coding	0.084	0.009-0.758	0.0273784
ITM2C	ENSG00000135916	protein_coding	0.084	0.009-0.772	0.0286035
SCN4A	ENSG00000007314	protein_coding	0.084	0.009-0.759	0.0274693
CCL14	ENSG00000276409	protein_coding	0.084	0.009-0.757	0.0272706
VGLL1	ENSG00000102243	protein_coding	0.084	0.009-0.763	0.0277695
SOHLH2	ENSG00000120669	protein_coding	0.083	0.009-0.740	0.0257979
ASPA	ENSG00000108381	protein_coding	0.083	0.009-0.743	0.026014
KRBOX1	ENSG00000240747	protein_coding	0.083	0.009-0.739	0.0257078
MPV17L	ENSG00000156968	protein_coding	0.083	0.009-0.741	0.0259284
EGR1	ENSG00000120738	protein_coding	0.083	0.009-0.809	0.0321022
LCNL1	ENSG00000214402	protein_coding	0.083	0.009-0.741	0.0259159
COL22A1	ENSG00000169436	protein_coding	0.083	0.009-0.746	0.0263147
FABP7	ENSG00000164434	protein_coding	0.082	0.009-0.736	0.0254393
AVPI1	ENSG00000119986	protein_coding	0.082	0.009-0.733	0.0252735
NHLH2	ENSG00000177551	protein_coding	0.082	0.009-0.732	0.025174
NACAD	ENSG00000136274	protein_coding	0.082	0.009-0.734	0.0252859
SLC38A5	ENSG00000017483	protein_coding	0.082	0.009-0.732	0.0251294
HOXD11	ENSG00000128713	protein_coding	0.082	0.009-0.730	0.0250132
JPH4	ENSG00000092051	protein_coding	0.082	0.009-0.735	0.025423
HHIPL2	ENSG00000143512	protein_coding	0.082	0.009-0.733	0.0252174
RAB34	ENSG00000109113	protein_coding	0.082	0.009-0.737	0.0255319
ADCYAP1R1	ENSG00000078549	protein_coding	0.081	0.009-0.727	0.0247551
FSD1	ENSG00000105255	protein_coding	0.081	0.009-0.728	0.0248689
LGI4	ENSG00000153902	protein_coding	0.081	0.009-0.723	0.0244659
FOLR1	ENSG00000110195	protein_coding	0.081	0.009-0.729	0.0249338
PRODH	ENSG00000100033	protein_coding	0.081	0.009-0.723	0.024438
ADAM33	ENSG00000149451	protein_coding	0.081	0.009-0.723	0.0244746
PLA2G2F	ENSG00000158786	protein_coding	0.08	0.009-0.718	0.0240678
CRACR2A	ENSG00000130038	protein_coding	0.08	0.009-0.715	0.0237891
CSRP1	ENSG00000159176	protein_coding	0.08	0.009-0.714	0.0237328
QPRT	ENSG00000103485	protein_coding	0.08	0.009-0.715	0.0238091
DRD5	ENSG00000169676	protein_coding	0.08	0.009-0.714	0.0237328
FCAR	ENSG00000186431	protein_coding	0.08	0.009-0.723	0.0245732
MYH6	ENSG00000197616	protein_coding	0.08	0.009-0.715	0.0238171
SLC6A14	ENSG00000268104	protein_coding	0.08	0.009-0.726	0.0247939
CCBE1	ENSG00000183287	protein_coding	0.08	0.009-0.716	0.0238977
SRRM3	ENSG00000177679	protein_coding	0.079	0.009-0.709	0.0233477
COCH	ENSG00000100473	protein_coding	0.079	0.009-0.708	0.0232462
CAV3	ENSG00000182533	protein_coding	0.079	0.009-0.707	0.0231864
LRRC55	ENSG00000183908	protein_coding	0.079	0.009-0.709	0.023363
RHBDL3	ENSG00000141314	protein_coding	0.079	0.009-0.706	0.0231172
AL121758.1	ENSG00000270299	protein_coding	0.079	0.009-0.709	0.0233477
CEND1	ENSG00000184524	protein_coding	0.079	0.009-0.711	0.0234813
PLEKHO2	ENSG00000241839	protein_coding	0.078	0.009-0.700	0.0227021
STAC	ENSG00000144681	protein_coding	0.078	0.009-0.701	0.0227322
RASIP1	ENSG00000105538	protein_coding	0.078	0.009-0.700	0.0226884
CDKN1A	ENSG00000124762	protein_coding	0.077	0.009-0.688	0.0217975
TMEM158	ENSG00000249992	protein_coding	0.077	0.009-0.688	0.0217948
SMIM3	ENSG00000256235	protein_coding	0.077	0.009-0.689	0.0218467
WNT11	ENSG00000085741	protein_coding	0.077	0.009-0.692	0.0220999
KNDC1	ENSG00000171798	protein_coding	0.077	0.009-0.689	0.0218467
IP6K3	ENSG00000161896	protein_coding	0.076	0.008-0.677	0.0209325
COPZ2	ENSG00000005243	protein_coding	0.076	0.008-0.679	0.0211332
PTN	ENSG00000105894	protein_coding	0.076	0.008-0.680	0.0211548
CRHBP	ENSG00000145708	protein_coding	0.076	0.009-0.682	0.0213305
RBFOX1	ENSG00000078328	protein_coding	0.076	0.008-0.678	0.0210244
CCDC27	ENSG00000162592	protein_coding	0.076	0.009-0.682	0.0213523
GALNT13	ENSG00000144278	protein_coding	0.076	0.008-0.708	0.0236052
RND3	ENSG00000115963	protein_coding	0.075	0.008-0.669	0.0203647
CASQ1	ENSG00000143318	protein_coding	0.075	0.008-0.680	0.021344
CXCL1	ENSG00000163739	protein_coding	0.075	0.008-0.674	0.0207611
SMARCB1	ENSG00000099956	protein_coding	0.074	0.008-0.687	0.0220325
CYGB	ENSG00000161544	protein_coding	0.074	0.008-0.663	0.0199408
HPD	ENSG00000158104	protein_coding	0.073	0.008-0.652	0.019161
KRT14	ENSG00000186847	protein_coding	0.072	0.008-0.661	0.0200866
FAM110D	ENSG00000197245	protein_coding	0.072	0.008-0.647	0.0188294
TMEFF2	ENSG00000144339	protein_coding	0.072	0.008-0.647	0.0188077
FAM181B	ENSG00000182103	protein_coding	0.071	0.008-0.650	0.0193092
AQP5	ENSG00000161798	protein_coding	0.069	0.007-0.632	0.0180394
CSF3	ENSG00000108342	protein_coding	0.068	0.007-0.626	0.0176143
DENND2A	ENSG00000146966	protein_coding	0.068	0.007-0.625	0.0175559
FHL3	ENSG00000183386	protein_coding	0.068	0.008-0.611	0.0164402
CHMP6	ENSG00000176108	protein_coding	0.067	0.007-0.614	0.0168056
TMEM79	ENSG00000163472	protein_coding	0.067	0.007-0.619	0.0171288
HBEGF	ENSG00000113070	protein_coding	0.067	0.007-0.610	0.0165311
FBLN1	ENSG00000077942	protein_coding	0.067	0.007-0.614	0.0167662
DPT	ENSG00000143196	protein_coding	0.067	0.007-0.610	0.0165072
MCRIP1	ENSG00000225663	protein_coding	0.067	0.007-0.617	0.0169978
AMER2	ENSG00000165566	protein_coding	0.067	0.007-0.616	0.0169348
GCNT2	ENSG00000111846	protein_coding	0.065	0.007-0.594	0.0154531
ADAM7	ENSG00000069206	protein_coding	0.065	0.007-0.598	0.0156997
CCN5	ENSG00000064205	protein_coding	0.065	0.007-0.590	0.0152513
CACNG1	ENSG00000108878	protein_coding	0.064	0.007-0.581	0.014673
CAMK2A	ENSG00000070808	protein_coding	0.064	0.007-0.576	0.014228
GPR162	ENSG00000250510	protein_coding	0.064	0.007-0.581	0.0146215
TTC25	ENSG00000204815	protein_coding	0.064	0.007-0.584	0.0148625
SELE	ENSG00000007908	protein_coding	0.063	0.007-0.573	0.0141674
PRR18	ENSG00000176381	protein_coding	0.063	0.007-0.578	0.0144657
SRD5A2	ENSG00000277893	protein_coding	0.063	0.007-0.571	0.014032
PTCRA	ENSG00000171611	protein_coding	0.061	0.007-0.554	0.0130179
UBE2D4	ENSG00000078967	protein_coding	0.051	0.006-0.462	0.00811716
