# Supplementary material for: TMEM158 expression is negatively regulated by AR signaling and associated with favorite survival outcomes in prostate cancers
Source: Front Oncol. 2022 Nov 1;12:1023455. doi: 10.3389/fonc.2022.1023455 (PMC9663988; doi:10.3389/fonc.2022.1023455)
Supplement: Supplementary Table 1 — COX aggression analysis of transcriptome with disease-specific survival. [file DataSheet_1.zip › Table 2.XLSX]

## Sheet: Sheet1
gene_name	gene_id	gene_biotype	HR	CI	p.Cox
KHDC4	ENSG00000132680	protein_coding	8.353	3.389-20.588	3.99025e-06
RBM6	ENSG00000004534	protein_coding	8.286	3.615-18.991	5.83623e-07
LUC7L	ENSG00000007392	protein_coding	7.072	3.270-15.296	6.7051e-07
MXD3	ENSG00000213347	protein_coding	6.091	3.504-10.589	1.51298e-10
PCSK4	ENSG00000115257	protein_coding	5.929	2.591-13.563	2.49595e-05
SLC25A34	ENSG00000162461	protein_coding	5.910	2.734-12.775	6.25389e-06
PRR22	ENSG00000212123	protein_coding	5.815	2.816-12.010	1.95988e-06
CCNL2	ENSG00000221978	protein_coding	5.455	2.741-10.858	1.3578e-06
CNIH2	ENSG00000174871	protein_coding	5.399	3.191-9.133	3.24864e-10
FOXH1	ENSG00000160973	protein_coding	5.352	2.592-11.050	5.7651e-06
SLC39A5	ENSG00000139540	protein_coding	5.324	2.832-10.009	2.08211e-07
LUC7L2	ENSG00000146963	protein_coding	5.259	2.432-11.374	2.46974e-05
HEMK1	ENSG00000114735	protein_coding	5.241	2.631-10.438	2.45342e-06
ANKRD13D	ENSG00000172932	protein_coding	5.129	2.994-8.787	2.65353e-09
AC233992.2	ENSG00000271698	protein_coding	5.115	2.724-9.605	3.83253e-07
KMT5C	ENSG00000133247	protein_coding	5.090	2.637-9.824	1.2313e-06
NASP	ENSG00000132780	protein_coding	5.073	3.028-8.498	6.90096e-10
LTO1	ENSG00000149716	protein_coding	5.026	2.892-8.736	1.03029e-08
ATF7-NPFF	ENSG00000267281	protein_coding	4.983	2.652-9.360	5.97131e-07
ZGLP1	ENSG00000220201	protein_coding	4.908	2.544-9.467	2.07364e-06
C1QTNF12	ENSG00000184163	protein_coding	4.893	2.723-8.794	1.10083e-07
DAZAP1	ENSG00000071626	protein_coding	4.842	2.345-10.000	2.01442e-05
ITIH4	ENSG00000055955	protein_coding	4.771	2.475-9.200	3.08591e-06
ADCK5	ENSG00000173137	protein_coding	4.755	2.390-9.460	8.8989e-06
ZHX1-C8orf76	ENSG00000259305	protein_coding	4.730	2.454-9.116	3.44505e-06
TRIM73	ENSG00000178809	protein_coding	4.679	2.350-9.316	1.12573e-05
YJEFN3	ENSG00000250067	protein_coding	4.672	2.686-8.126	4.79799e-08
CCDC84	ENSG00000186166	protein_coding	4.666	2.540-8.569	6.84735e-07
ANKZF1	ENSG00000163516	protein_coding	4.660	2.339-9.282	1.20087e-05
RHEBL1	ENSG00000167550	protein_coding	4.660	3.007-7.221	5.77825e-12
ANKS3	ENSG00000168096	protein_coding	4.626	2.325-9.201	1.27231e-05
VWA3A	ENSG00000175267	protein_coding	4.502	2.180-9.297	4.79652e-05
SLC23A3	ENSG00000213901	protein_coding	4.481	2.441-8.227	1.31039e-06
FAM166A	ENSG00000188163	protein_coding	4.447	2.153-9.182	5.49641e-05
TAZ	ENSG00000102125	protein_coding	4.445	2.517-7.850	2.74303e-07
LMBR1L	ENSG00000139636	protein_coding	4.432	2.463-7.976	6.84586e-07
GTF2H4	ENSG00000213780	protein_coding	4.375	2.267-8.446	1.09085e-05
SNRNP70	ENSG00000104852	protein_coding	4.354	2.188-8.664	2.7866e-05
ATAD3B	ENSG00000160072	protein_coding	4.336	2.616-7.186	1.25937e-08
PILRA	ENSG00000085514	protein_coding	4.335	2.529-7.430	9.56343e-08
C20orf204	ENSG00000196421	protein_coding	4.322	2.486-7.514	2.12587e-07
PAM16	ENSG00000217930	protein_coding	4.296	2.081-8.871	8.13697e-05
MEF2B	ENSG00000213999	protein_coding	4.263	2.369-7.673	1.32121e-06
BRICD5	ENSG00000182685	protein_coding	4.261	2.370-7.660	1.27731e-06
DPH7	ENSG00000148399	protein_coding	4.235	2.468-7.266	1.60107e-07
SPATA1	ENSG00000122432	protein_coding	4.155	2.155-8.011	2.11145e-05
AL157935.2	ENSG00000257524	protein_coding	4.085	2.441-6.839	8.60058e-08
NPHP3	ENSG00000113971	protein_coding	4.066	2.043-8.093	6.47921e-05
RSRP1	ENSG00000117616	protein_coding	4.058	2.255-7.302	2.95531e-06
LSMEM1	ENSG00000181016	protein_coding	4.049	2.329-7.040	7.19426e-07
NOL12	ENSG00000273899	protein_coding	4.046	2.034-8.048	6.79223e-05
PABPN1	ENSG00000100836	protein_coding	4.045	2.205-7.419	6.3376e-06
SLC7A9	ENSG00000021488	protein_coding	4.036	2.245-7.254	3.10308e-06
MAMDC4	ENSG00000177943	protein_coding	4.025	2.376-6.820	2.26362e-07
ZRSR2	ENSG00000169249	protein_coding	4.015	2.082-7.743	3.35436e-05
FUS	ENSG00000089280	protein_coding	4.001	2.652-6.036	3.91713e-11
LAT	ENSG00000213658	protein_coding	3.996	2.218-7.201	3.99544e-06
CPNE9	ENSG00000144550	protein_coding	3.990	2.070-7.691	3.59263e-05
WDR90	ENSG00000161996	protein_coding	3.977	2.285-6.920	1.03726e-06
TEPSIN	ENSG00000167302	protein_coding	3.971	2.209-7.141	4.09591e-06
PPP2R3B	ENSG00000167393	protein_coding	3.965	2.205-7.129	4.18212e-06
LEMD2	ENSG00000161904	protein_coding	3.962	2.243-6.997	2.09051e-06
KLHL17	ENSG00000187961	protein_coding	3.937	2.324-6.670	3.46015e-07
CFAP73	ENSG00000186710	protein_coding	3.930	2.186-7.064	4.7713e-06
LIME1	ENSG00000203896	protein_coding	3.918	2.217-6.923	2.58729e-06
ARHGAP33	ENSG00000004777	protein_coding	3.909	2.471-6.186	5.78196e-09
EME2	ENSG00000197774	protein_coding	3.903	2.171-7.016	5.32882e-06
SIRT7	ENSG00000187531	protein_coding	3.876	2.156-6.969	6.00644e-06
TTC21A	ENSG00000168026	protein_coding	3.868	2.412-6.204	1.98341e-08
ENO3	ENSG00000108515	protein_coding	3.853	1.998-7.432	5.70431e-05
CDK5RAP3	ENSG00000108465	protein_coding	3.847	2.140-6.918	6.75673e-06
IRF3	ENSG00000126456	protein_coding	3.846	2.272-6.511	5.29483e-07
DCST2	ENSG00000163354	protein_coding	3.840	2.136-6.903	6.95903e-06
HGFAC	ENSG00000109758	protein_coding	3.831	1.986-7.391	6.15275e-05
MST1	ENSG00000173531	protein_coding	3.829	2.311-6.344	1.86804e-07
CRYBB3	ENSG00000100053	protein_coding	3.800	2.151-6.713	4.28086e-06
CCDC78	ENSG00000162004	protein_coding	3.773	2.399-5.934	9.03185e-09
EGFL8	ENSG00000241404	protein_coding	3.772	2.272-6.261	2.84496e-07
DRD4	ENSG00000069696	protein_coding	3.752	2.087-6.746	9.96727e-06
CRYBB2	ENSG00000244752	protein_coding	3.724	1.873-7.404	0.000176671
MC1R	ENSG00000258839	protein_coding	3.721	2.107-6.571	5.95659e-06
WDR97	ENSG00000179698	protein_coding	3.720	2.267-6.104	2.01181e-07
SH3GLB2	ENSG00000148341	protein_coding	3.720	2.140-6.466	3.20473e-06
AMH	ENSG00000104899	protein_coding	3.719	2.409-5.742	3.10978e-09
CLK2	ENSG00000176444	protein_coding	3.718	2.103-6.575	6.29713e-06
COL11A2	ENSG00000204248	protein_coding	3.714	2.423-5.692	1.71613e-09
PRSS27	ENSG00000172382	protein_coding	3.704	2.238-6.130	3.51604e-07
PPP1R32	ENSG00000162148	protein_coding	3.701	2.324-5.892	3.51238e-08
ALKBH6	ENSG00000239382	protein_coding	3.701	2.294-5.973	8.30451e-08
SPAG5	ENSG00000076382	protein_coding	3.689	2.305-5.905	5.3304e-08
CCDC130	ENSG00000104957	protein_coding	3.669	2.041-6.595	1.40404e-05
USF2	ENSG00000105698	protein_coding	3.657	2.035-6.573	1.45532e-05
GCNA	ENSG00000147174	protein_coding	3.647	1.941-6.853	5.8175e-05
AC011511.1	ENSG00000167807	protein_coding	3.639	1.939-6.831	5.79166e-05
GSDMB	ENSG00000073605	protein_coding	3.639	2.216-5.976	3.31212e-07
CCDC188	ENSG00000234409	protein_coding	3.638	2.383-5.553	2.16369e-09
UBXN11	ENSG00000158062	protein_coding	3.629	2.191-6.010	5.5611e-07
QTRT1	ENSG00000213339	protein_coding	3.625	1.880-6.990	0.000121456
TROAP	ENSG00000135451	protein_coding	3.625	2.396-5.486	1.09969e-09
ARGLU1	ENSG00000134884	protein_coding	3.623	2.049-6.405	9.53299e-06
TTLL3	ENSG00000214021	protein_coding	3.615	2.255-5.795	9.46563e-08
KIFC2	ENSG00000167702	protein_coding	3.613	2.108-6.190	2.94139e-06
NPEPL1	ENSG00000215440	protein_coding	3.608	2.281-5.707	4.14512e-08
PRR7	ENSG00000131188	protein_coding	3.605	2.075-6.264	5.36679e-06
MTERF2	ENSG00000120832	protein_coding	3.590	1.913-6.740	6.94886e-05
PPP1R35	ENSG00000160813	protein_coding	3.587	2.064-6.235	5.94875e-06
DMAP1	ENSG00000178028	protein_coding	3.585	2.029-6.332	1.09322e-05
MND1	ENSG00000121211	protein_coding	3.571	2.023-6.305	1.13513e-05
KCNK17	ENSG00000124780	protein_coding	3.570	2.195-5.806	2.90745e-07
FAM72D	ENSG00000215784	protein_coding	3.563	2.081-6.103	3.68115e-06
MUS81	ENSG00000172732	protein_coding	3.563	2.152-5.899	7.82369e-07
SGK2	ENSG00000101049	protein_coding	3.559	1.845-6.863	0.000151955
U2AF1L4	ENSG00000161265	protein_coding	3.549	2.121-5.937	1.40502e-06
NPIPB11	ENSG00000254206	protein_coding	3.547	2.116-5.945	1.55829e-06
LYG1	ENSG00000144214	protein_coding	3.536	1.928-6.485	4.48399e-05
ZNF865	ENSG00000261221	protein_coding	3.526	2.028-6.129	7.94048e-06
D2HGDH	ENSG00000180902	protein_coding	3.516	1.991-6.209	1.47172e-05
PIGL	ENSG00000108474	protein_coding	3.497	1.976-6.190	1.72947e-05
CDCA5	ENSG00000146670	protein_coding	3.493	2.329-5.238	1.44895e-09
CHTF18	ENSG00000127586	protein_coding	3.489	2.274-5.352	1.04123e-08
STIMATE-MUSTN1	ENSG00000248592	protein_coding	3.486	2.059-5.900	3.31961e-06
HAGHL	ENSG00000103253	protein_coding	3.483	2.159-5.619	3.15616e-07
TK1	ENSG00000167900	protein_coding	3.480	2.263-5.352	1.35448e-08
ARHGEF39	ENSG00000137135	protein_coding	3.472	2.297-5.247	3.47139e-09
RBM39	ENSG00000131051	protein_coding	3.469	1.886-6.380	6.29022e-05
FANCG	ENSG00000221829	protein_coding	3.460	1.959-6.113	1.90334e-05
AGAP6	ENSG00000204149	protein_coding	3.437	1.944-6.076	2.17118e-05
GTF3C5	ENSG00000148308	protein_coding	3.430	1.780-6.610	0.00023172
RABL2A	ENSG00000144134	protein_coding	3.425	2.045-5.734	2.8534e-06
CDCA4	ENSG00000170779	protein_coding	3.423	2.088-5.612	1.07674e-06
UBE2T	ENSG00000077152	protein_coding	3.421	2.188-5.351	7.03723e-08
TRIM52	ENSG00000183718	protein_coding	3.419	1.965-5.947	1.35032e-05
RGS11	ENSG00000076344	protein_coding	3.419	2.276-5.134	3.13331e-09
ITGB1BP1	ENSG00000119185	protein_coding	3.418	1.902-6.143	3.95305e-05
HIKESHI	ENSG00000149196	protein_coding	3.413	2.201-5.293	4.13123e-08
GPR35	ENSG00000178623	protein_coding	3.412	2.201-5.291	4.12548e-08
RBCK1	ENSG00000125826	protein_coding	3.406	2.269-5.112	3.31339e-09
TEDC2	ENSG00000162062	protein_coding	3.403	2.246-5.156	7.67394e-09
TBC1D31	ENSG00000156787	protein_coding	3.402	1.762-6.568	0.000264396
GLI4	ENSG00000250571	protein_coding	3.398	1.811-6.378	0.000139817
AJM1	ENSG00000232434	protein_coding	3.397	2.255-5.116	4.85377e-09
GNB1L	ENSG00000185838	protein_coding	3.390	2.132-5.392	2.51179e-07
KCNK7	ENSG00000173338	protein_coding	3.389	2.116-5.426	3.75804e-07
ATG16L2	ENSG00000168010	protein_coding	3.385	2.219-5.164	1.52762e-08
INPP5E	ENSG00000148384	protein_coding	3.383	1.882-6.082	4.64136e-05
CARD19	ENSG00000165233	protein_coding	3.381	2.171-5.266	7.0817e-08
SLC25A29	ENSG00000197119	protein_coding	3.374	2.039-5.584	2.22978e-06
ASF1B	ENSG00000105011	protein_coding	3.373	2.213-5.140	1.53994e-08
KLC1	ENSG00000126214	protein_coding	3.367	2.102-5.393	4.38811e-07
NUF2	ENSG00000143228	protein_coding	3.365	2.245-5.043	4.22259e-09
EME1	ENSG00000154920	protein_coding	3.363	2.187-5.172	3.31938e-08
AL121845.3	ENSG00000273154	protein_coding	3.361	1.903-5.935	2.95391e-05
RAD54L	ENSG00000085999	protein_coding	3.355	2.235-5.037	5.27173e-09
TMPRSS5	ENSG00000166682	protein_coding	3.355	1.827-6.160	9.43609e-05
GMNN	ENSG00000112312	protein_coding	3.350	2.223-5.048	7.6526e-09
RDM1	ENSG00000278023	protein_coding	3.346	2.228-5.027	5.9242e-09
CENPA	ENSG00000115163	protein_coding	3.339	2.211-5.042	9.84148e-09
AC005726.1	ENSG00000258472	protein_coding	3.338	2.224-5.010	5.94497e-09
IL3RA	ENSG00000185291	protein_coding	3.334	1.730-6.425	0.000322057
PCGF1	ENSG00000115289	protein_coding	3.324	2.212-4.996	7.55008e-09
FNBP4	ENSG00000109920	protein_coding	3.320	1.766-6.239	0.000193672
OIP5	ENSG00000104147	protein_coding	3.312	2.180-5.034	2.037e-08
VASH1	ENSG00000071246	protein_coding	3.311	2.125-5.158	1.19909e-07
ORC6	ENSG00000091651	protein_coding	3.311	2.199-4.987	9.94286e-09
PSMC3IP	ENSG00000131470	protein_coding	3.309	2.206-4.964	7.33957e-09
FAM209B	ENSG00000213714	protein_coding	3.304	1.839-5.938	6.41595e-05
SPAG8	ENSG00000137098	protein_coding	3.300	1.834-5.939	6.78259e-05
SH2B1	ENSG00000178188	protein_coding	3.285	1.940-5.562	9.57774e-06
PACS2	ENSG00000179364	protein_coding	3.284	1.827-5.904	7.09836e-05
POC1A	ENSG00000164087	protein_coding	3.283	2.188-4.925	9.23895e-09
NAT14	ENSG00000090971	protein_coding	3.274	2.031-5.279	1.13099e-06
THOC1	ENSG00000079134	protein_coding	3.271	1.741-6.147	0.000231254
HOXA2	ENSG00000105996	protein_coding	3.266	1.905-5.599	1.67969e-05
HAUS8	ENSG00000131351	protein_coding	3.264	2.173-4.903	1.2174e-08
CHRNA10	ENSG00000129749	protein_coding	3.261	1.778-5.982	0.000133439
UBE2C	ENSG00000175063	protein_coding	3.261	2.175-4.889	1.04721e-08
RAB24	ENSG00000169228	protein_coding	3.260	2.073-5.128	3.15465e-07
NDUFV1	ENSG00000167792	protein_coding	3.260	2.125-5.001	6.26274e-08
AC138969.1	ENSG00000183889	protein_coding	3.259	2.002-5.306	2.01719e-06
ACYP1	ENSG00000119640	protein_coding	3.258	2.018-5.258	1.33989e-06
ABCC5	ENSG00000114770	protein_coding	3.256	2.162-4.905	1.61632e-08
PLEKHN1	ENSG00000187583	protein_coding	3.252	2.170-4.876	1.12981e-08
SPC24	ENSG00000161888	protein_coding	3.250	2.097-5.036	1.34332e-07
AKAP8L	ENSG00000011243	protein_coding	3.247	1.729-6.097	0.000249194
ZNF83	ENSG00000167766	protein_coding	3.233	1.907-5.483	1.32703e-05
ZNF266	ENSG00000174652	protein_coding	3.232	1.859-5.617	3.19759e-05
PKMYT1	ENSG00000127564	protein_coding	3.228	2.106-4.947	7.5511e-08
CDC25C	ENSG00000158402	protein_coding	3.226	2.142-4.859	2.07859e-08
PABPC1L	ENSG00000101104	protein_coding	3.225	1.998-5.207	1.65756e-06
POLQ	ENSG00000051341	protein_coding	3.224	2.140-4.855	2.11572e-08
EXO1	ENSG00000174371	protein_coding	3.213	2.140-4.824	1.80696e-08
EED	ENSG00000074266	protein_coding	3.211	1.915-5.384	9.68853e-06
ACAP3	ENSG00000131584	protein_coding	3.210	2.099-4.909	7.37836e-08
TSEN54	ENSG00000182173	protein_coding	3.210	1.847-5.579	3.53847e-05
NOXA1	ENSG00000188747	protein_coding	3.205	2.049-5.014	3.33899e-07
ZNF530	ENSG00000183647	protein_coding	3.203	2.137-4.802	1.7233e-08
USF1	ENSG00000158773	protein_coding	3.190	2.124-4.789	2.23255e-08
CLASRP	ENSG00000104859	protein_coding	3.185	1.989-5.102	1.42881e-06
MOK	ENSG00000080823	protein_coding	3.182	2.066-4.900	1.49413e-07
SETD4	ENSG00000185917	protein_coding	3.182	1.922-5.267	6.79606e-06
ZNF692	ENSG00000171163	protein_coding	3.171	1.950-5.157	3.31918e-06
PIDD1	ENSG00000177595	protein_coding	3.170	1.849-5.434	2.71686e-05
CDH24	ENSG00000139880	protein_coding	3.169	2.108-4.764	2.97279e-08
MRNIP	ENSG00000161010	protein_coding	3.166	2.055-4.878	1.74125e-07
B4GALNT4	ENSG00000182272	protein_coding	3.166	1.990-5.038	1.15243e-06
AGER	ENSG00000204305	protein_coding	3.161	1.972-5.067	1.74969e-06
MIGA2	ENSG00000148343	protein_coding	3.158	2.090-4.773	4.81808e-08
WDR62	ENSG00000075702	protein_coding	3.155	2.105-4.729	2.65321e-08
EXD3	ENSG00000187609	protein_coding	3.154	1.864-5.337	1.85892e-05
IQGAP3	ENSG00000183856	protein_coding	3.154	2.085-4.772	5.35829e-08
SEC61A2	ENSG00000065665	protein_coding	3.153	1.920-5.180	5.73073e-06
PGGHG	ENSG00000142102	protein_coding	3.153	1.990-4.996	1.00692e-06
CCDC150	ENSG00000144395	protein_coding	3.151	2.088-4.754	4.52419e-08
MSS51	ENSG00000166343	protein_coding	3.150	1.810-5.480	4.91406e-05
ZDHHC11B	ENSG00000206077	protein_coding	3.147	1.751-5.659	0.000127746
KCNAB3	ENSG00000170049	protein_coding	3.146	1.945-5.089	2.98115e-06
TACC3	ENSG00000013810	protein_coding	3.143	2.090-4.726	3.73692e-08
LIN37	ENSG00000267796	protein_coding	3.141	2.018-4.889	4.01005e-07
FAM72A	ENSG00000196550	protein_coding	3.140	2.095-4.708	3.023e-08
ZNF580	ENSG00000213015	protein_coding	3.140	1.856-5.312	1.98792e-05
AC244197.3	ENSG00000241489	protein_coding	3.137	1.874-5.253	1.37332e-05
PLK1	ENSG00000166851	protein_coding	3.136	2.053-4.792	1.25119e-07
UQCRHL	ENSG00000233954	protein_coding	3.135	2.005-4.901	5.46638e-07
CDC45	ENSG00000093009	protein_coding	3.125	2.076-4.705	4.82936e-08
ANKLE1	ENSG00000160117	protein_coding	3.123	2.071-4.708	5.48761e-08
EMD	ENSG00000102119	protein_coding	3.122	2.071-4.705	5.42707e-08
NUP210L	ENSG00000143552	protein_coding	3.120	1.736-5.608	0.000142149
TIA1	ENSG00000116001	protein_coding	3.118	1.791-5.430	5.86198e-05
THBS3	ENSG00000169231	protein_coding	3.118	2.077-4.681	4.12836e-08
PARPBP	ENSG00000185480	protein_coding	3.117	2.079-4.672	3.73368e-08
NEK2	ENSG00000117650	protein_coding	3.115	2.074-4.680	4.4162e-08
RAD9A	ENSG00000172613	protein_coding	3.115	1.861-5.214	1.53831e-05
IL11	ENSG00000095752	protein_coding	3.113	1.899-5.102	6.62813e-06
STX16	ENSG00000124222	protein_coding	3.109	2.013-4.803	3.18137e-07
FOXM1	ENSG00000111206	protein_coding	3.100	2.061-4.662	5.52832e-08
PARP2	ENSG00000129484	protein_coding	3.094	1.775-5.394	6.78237e-05
CEP131	ENSG00000141577	protein_coding	3.093	1.931-4.954	2.61335e-06
HCN3	ENSG00000143630	protein_coding	3.091	2.061-4.637	4.86009e-08
LEAP2	ENSG00000164406	protein_coding	3.090	1.865-5.120	1.18548e-05
DDX39B	ENSG00000198563	protein_coding	3.090	1.823-5.238	2.78591e-05
SAP25	ENSG00000205307	protein_coding	3.087	1.864-5.112	1.19682e-05
C4orf48	ENSG00000243449	protein_coding	3.081	1.642-5.781	0.000457316
CDKN3	ENSG00000100526	protein_coding	3.077	2.019-4.689	1.70308e-07
TCTE3	ENSG00000184786	protein_coding	3.075	1.814-5.210	3.00632e-05
SCARF1	ENSG00000074660	protein_coding	3.075	2.044-4.625	7.0337e-08
CDK9	ENSG00000136807	protein_coding	3.075	1.933-4.893	2.12305e-06
DNHD1	ENSG00000179532	protein_coding	3.074	2.027-4.662	1.25068e-07
DNAH17	ENSG00000187775	protein_coding	3.069	1.901-4.955	4.50117e-06
ARMH1	ENSG00000198520	protein_coding	3.059	1.666-5.616	0.000309641
NCAPH	ENSG00000121152	protein_coding	3.059	2.040-4.586	6.25186e-08
GDPD3	ENSG00000102886	protein_coding	3.059	1.921-4.872	2.47472e-06
SCX	ENSG00000260428	protein_coding	3.058	1.881-4.973	6.56901e-06
CSAD	ENSG00000139631	protein_coding	3.058	1.784-5.244	4.83465e-05
ANKRD23	ENSG00000163126	protein_coding	3.055	1.879-4.968	6.72808e-06
ORC1	ENSG00000085840	protein_coding	3.055	2.038-4.580	6.4117e-08
STX4	ENSG00000103496	protein_coding	3.054	2.003-4.654	2.08675e-07
CEP95	ENSG00000258890	protein_coding	3.054	1.801-5.180	3.43004e-05
TFAP2E	ENSG00000116819	protein_coding	3.053	1.976-4.717	4.90401e-07
KCNIP2	ENSG00000120049	protein_coding	3.053	2.003-4.653	2.11032e-07
KCTD13	ENSG00000174943	protein_coding	3.047	1.776-5.229	5.22508e-05
AGAP3	ENSG00000133612	protein_coding	3.042	2.011-4.604	1.40416e-07
NEIL3	ENSG00000109674	protein_coding	3.038	1.983-4.656	3.31557e-07
CENPI	ENSG00000102384	protein_coding	3.038	2.023-4.564	8.5866e-08
AURKB	ENSG00000178999	protein_coding	3.037	2.025-4.554	7.68004e-08
ZNF133	ENSG00000125846	protein_coding	3.034	1.769-5.205	5.53343e-05
E2F1	ENSG00000101412	protein_coding	3.033	2.023-4.547	7.94662e-08
PRPF3	ENSG00000117360	protein_coding	3.032	1.945-4.724	9.60908e-07
KIF14	ENSG00000118193	protein_coding	3.032	2.014-4.565	1.06869e-07
TPX2	ENSG00000088325	protein_coding	3.025	1.974-4.635	3.74303e-07
PABPN1L	ENSG00000205022	protein_coding	3.022	1.969-4.639	4.26202e-07
MYO15B	ENSG00000266714	protein_coding	3.022	1.841-4.961	1.21421e-05
THUMPD2	ENSG00000138050	protein_coding	3.020	1.761-5.181	5.95116e-05
CDK1	ENSG00000170312	protein_coding	3.019	2.010-4.534	1.02116e-07
CYSRT1	ENSG00000197191	protein_coding	3.019	1.898-4.802	3.07537e-06
SFSWAP	ENSG00000061936	protein_coding	3.017	1.802-5.050	2.66764e-05
C1orf52	ENSG00000162642	protein_coding	3.017	2.012-4.524	9.26005e-08
AC079447.1	ENSG00000241962	protein_coding	3.017	1.708-5.329	0.000142135
RFC4	ENSG00000163918	protein_coding	3.016	2.008-4.529	1.03008e-07
POLG2	ENSG00000256525	protein_coding	3.015	1.851-4.912	9.34317e-06
SPACA6	ENSG00000182310	protein_coding	3.015	1.925-4.722	1.42977e-06
KIFC1	ENSG00000237649	protein_coding	3.014	2.010-4.519	9.3981e-08
PDIA2	ENSG00000185615	protein_coding	3.011	1.916-4.733	1.77097e-06
CACNB3	ENSG00000167535	protein_coding	3.009	1.973-4.587	3.07402e-07
ELMOD3	ENSG00000115459	protein_coding	3.007	1.639-5.515	0.00037637
FAM229A	ENSG00000225828	protein_coding	3.005	1.848-4.889	9.30241e-06
TMPRSS9	ENSG00000178297	protein_coding	3.005	1.827-4.941	1.45171e-05
GPS2	ENSG00000132522	protein_coding	3.005	1.976-4.571	2.71742e-07
CCDC66	ENSG00000180376	protein_coding	3.004	1.792-5.037	3.02208e-05
PLCB3	ENSG00000149782	protein_coding	3.003	1.982-4.550	2.12677e-07
KIF18B	ENSG00000186185	protein_coding	3.000	2.002-4.496	1.03387e-07
KIF4A	ENSG00000090889	protein_coding	2.997	1.991-4.512	1.46152e-07
RFC2	ENSG00000049541	protein_coding	2.995	1.989-4.509	1.47579e-07
RSPH10B	ENSG00000155026	protein_coding	2.991	1.867-4.793	5.24335e-06
DDX39A	ENSG00000123136	protein_coding	2.985	1.983-4.492	1.58485e-07
ST20	ENSG00000180953	protein_coding	2.984	1.863-4.779	5.4022e-06
GTSE1	ENSG00000075218	protein_coding	2.982	1.988-4.472	1.27499e-07
CYP2D6	ENSG00000100197	protein_coding	2.981	1.929-4.609	8.88976e-07
SAPCD1	ENSG00000228727	protein_coding	2.979	1.657-5.356	0.00026417
GTPBP3	ENSG00000130299	protein_coding	2.979	1.815-4.888	1.56073e-05
C8G	ENSG00000176919	protein_coding	2.979	1.860-4.772	5.60762e-06
INO80E	ENSG00000169592	protein_coding	2.977	1.844-4.804	7.97849e-06
PTTG1	ENSG00000164611	protein_coding	2.977	1.985-4.466	1.33398e-07
FGF17	ENSG00000158815	protein_coding	2.975	1.974-4.483	1.9034e-07
NUP85	ENSG00000125450	protein_coding	2.975	1.909-4.635	1.46219e-06
PBK	ENSG00000168078	protein_coding	2.974	1.980-4.468	1.515e-07
NUSAP1	ENSG00000137804	protein_coding	2.974	1.980-4.467	1.50961e-07
RPL26L1	ENSG00000037241	protein_coding	2.973	1.982-4.459	1.40259e-07
FSCN3	ENSG00000106328	protein_coding	2.973	1.955-4.522	3.51921e-07
SPSB3	ENSG00000162032	protein_coding	2.972	1.795-4.921	2.31292e-05
MYH3	ENSG00000109063	protein_coding	2.970	1.653-5.336	0.000272328
MRGBP	ENSG00000101189	protein_coding	2.970	1.978-4.459	1.51099e-07
RAB28	ENSG00000157869	protein_coding	2.965	1.648-5.337	0.000288105
NXF1	ENSG00000162231	protein_coding	2.964	1.677-5.240	0.000184896
MSL3	ENSG00000005302	protein_coding	2.960	1.835-4.777	8.7379e-06
ITGA2B	ENSG00000005961	protein_coding	2.960	1.970-4.448	1.73773e-07
PIP5KL1	ENSG00000167103	protein_coding	2.956	1.920-4.552	8.55726e-07
EPOR	ENSG00000187266	protein_coding	2.956	1.724-5.066	8.09699e-05
C1orf159	ENSG00000131591	protein_coding	2.955	1.963-4.446	2.0398e-07
MCM7	ENSG00000166508	protein_coding	2.952	1.904-4.577	1.30592e-06
CCDC73	ENSG00000186714	protein_coding	2.952	1.642-5.307	0.000298549
PIF1	ENSG00000140451	protein_coding	2.951	1.964-4.434	1.91008e-07
UBAP1L	ENSG00000246922	protein_coding	2.950	1.941-4.483	4.05101e-07
PIMREG	ENSG00000129195	protein_coding	2.950	1.911-4.554	1.03567e-06
UTS2B	ENSG00000188958	protein_coding	2.949	1.863-4.668	3.88599e-06
ZNF335	ENSG00000198026	protein_coding	2.949	1.852-4.695	5.19587e-06
GIGYF1	ENSG00000146830	protein_coding	2.949	1.885-4.613	2.18796e-06
CDCA8	ENSG00000134690	protein_coding	2.948	1.966-4.419	1.66229e-07
FMNL1	ENSG00000184922	protein_coding	2.946	1.606-5.403	0.000479777
MTA1	ENSG00000182979	protein_coding	2.945	1.739-4.987	5.85419e-05
KRTAP5-1	ENSG00000205869	protein_coding	2.944	1.949-4.447	2.84949e-07
TEDC1	ENSG00000185347	protein_coding	2.940	1.848-4.677	5.26639e-06
ALYREF	ENSG00000183684	protein_coding	2.939	1.956-4.416	2.12161e-07
WNT10B	ENSG00000169884	protein_coding	2.938	1.775-4.865	2.79518e-05
HROB	ENSG00000125319	protein_coding	2.933	1.955-4.401	1.98415e-07
PDZD3	ENSG00000172367	protein_coding	2.927	1.560-5.492	0.000820223
PCP2	ENSG00000174788	protein_coding	2.927	1.629-5.260	0.000329775
INHA	ENSG00000123999	protein_coding	2.921	1.942-4.392	2.60205e-07
SKA3	ENSG00000165480	protein_coding	2.921	1.923-4.439	5.09706e-07
BUB1	ENSG00000169679	protein_coding	2.916	1.941-4.381	2.57101e-07
CENPF	ENSG00000117724	protein_coding	2.912	1.940-4.371	2.48998e-07
ATP5MF-PTCD1	ENSG00000248919	protein_coding	2.911	1.755-4.830	3.51357e-05
CD2BP2	ENSG00000169217	protein_coding	2.911	1.937-4.375	2.71574e-07
SLC9A3	ENSG00000066230	protein_coding	2.909	1.906-4.438	7.37696e-07
SH3D21	ENSG00000214193	protein_coding	2.904	1.614-5.222	0.000371915
AC006254.1	ENSG00000243696	protein_coding	2.904	1.921-4.392	4.37127e-07
XRCC3	ENSG00000126215	protein_coding	2.902	1.713-4.914	7.40601e-05
NR2C1	ENSG00000120798	protein_coding	2.900	1.640-5.129	0.0002517
TRAF2	ENSG00000127191	protein_coding	2.900	1.886-4.460	1.24238e-06
SLC25A14	ENSG00000102078	protein_coding	2.897	1.820-4.612	7.36687e-06
PNLDC1	ENSG00000146453	protein_coding	2.896	1.503-5.580	0.00148222
ZNF419	ENSG00000105136	protein_coding	2.895	1.611-5.204	0.000378992
SPRED3	ENSG00000188766	protein_coding	2.895	1.921-4.364	3.7791e-07
SRRT	ENSG00000087087	protein_coding	2.894	1.925-4.351	3.22668e-07
SPC25	ENSG00000152253	protein_coding	2.894	1.931-4.337	2.64028e-07
HDAC10	ENSG00000100429	protein_coding	2.894	1.689-4.958	0.000110085
TTC13	ENSG00000143643	protein_coding	2.892	1.576-5.306	0.000605918
ZNF783	ENSG00000204946	protein_coding	2.890	1.805-4.627	9.8522e-06
L3MBTL1	ENSG00000185513	protein_coding	2.886	1.759-4.735	2.71233e-05
NDOR1	ENSG00000188566	protein_coding	2.886	1.920-4.337	3.4428e-07
CLDN15	ENSG00000106404	protein_coding	2.885	1.919-4.335	3.44506e-07
SCART1	ENSG00000214279	protein_coding	2.883	1.840-4.517	3.78843e-06
C2orf92	ENSG00000228486	protein_coding	2.882	1.917-4.331	3.54755e-07
RHOT2	ENSG00000140983	protein_coding	2.880	1.785-4.646	1.47e-05
ASGR1	ENSG00000141505	protein_coding	2.879	1.913-4.333	3.92855e-07
BGLAP	ENSG00000242252	protein_coding	2.878	1.782-4.648	1.55844e-05
MAGOH	ENSG00000162385	protein_coding	2.877	1.809-4.578	8.15461e-06
GEMIN2	ENSG00000092208	protein_coding	2.877	1.598-5.178	0.000425456
FAM72C	ENSG00000263513	protein_coding	2.877	1.919-4.313	3.17538e-07
ENSA	ENSG00000143420	protein_coding	2.876	1.783-4.641	1.49948e-05
PRSS53	ENSG00000151006	protein_coding	2.875	1.897-4.356	6.36558e-07
NPIPB6	ENSG00000198156	protein_coding	2.875	1.532-5.397	0.00101382
LMNTD2	ENSG00000185522	protein_coding	2.875	1.874-4.409	1.29886e-06
WDR5	ENSG00000196363	protein_coding	2.875	1.916-4.312	3.33273e-07
KIF2C	ENSG00000142945	protein_coding	2.872	1.894-4.354	6.70769e-07
DNAJB13	ENSG00000187726	protein_coding	2.870	1.696-4.858	8.58053e-05
ZNF726	ENSG00000213967	protein_coding	2.870	1.909-4.315	4.01717e-07
LIG1	ENSG00000105486	protein_coding	2.868	1.832-4.488	4.02545e-06
HELLS	ENSG00000119969	protein_coding	2.866	1.907-4.307	4.06155e-07
CCDC28B	ENSG00000160050	protein_coding	2.863	1.820-4.506	5.40925e-06
CTU1	ENSG00000142544	protein_coding	2.862	1.891-4.332	6.62593e-07
CCDC189	ENSG00000196118	protein_coding	2.860	1.907-4.289	3.71999e-07
CDKN2D	ENSG00000129355	protein_coding	2.857	1.818-4.491	5.37737e-06
RNF34	ENSG00000170633	protein_coding	2.857	1.901-4.292	4.37444e-07
ADAMTS13	ENSG00000160323	protein_coding	2.856	1.903-4.286	4.03497e-07
AMY2B	ENSG00000240038	protein_coding	2.855	1.740-4.684	3.27584e-05
HNRNPH1	ENSG00000169045	protein_coding	2.855	1.901-4.286	4.24456e-07
CENPT	ENSG00000102901	protein_coding	2.855	1.686-4.833	9.44359e-05
ESPL1	ENSG00000135476	protein_coding	2.852	1.902-4.275	3.91256e-07
MAPK15	ENSG00000181085	protein_coding	2.852	1.902-4.277	3.99086e-07
AURKC	ENSG00000105146	protein_coding	2.852	1.890-4.302	5.90113e-07
FAM71F2	ENSG00000205085	protein_coding	2.851	1.664-4.885	0.000137136
RAD51	ENSG00000051180	protein_coding	2.850	1.887-4.304	6.43315e-07
TRAIP	ENSG00000183763	protein_coding	2.849	1.890-4.292	5.6199e-07
LRRC39	ENSG00000122477	protein_coding	2.849	1.864-4.355	1.32263e-06
SLC35D3	ENSG00000182747	protein_coding	2.847	1.517-5.341	0.00112321
FAM227A	ENSG00000184949	protein_coding	2.847	1.552-5.223	0.000725567
PPOX	ENSG00000143224	protein_coding	2.844	1.866-4.335	1.17329e-06
TBCB	ENSG00000105254	protein_coding	2.844	1.876-4.311	8.54978e-07
FBXL19	ENSG00000099364	protein_coding	2.842	1.715-4.710	5.04374e-05
NDUFA10	ENSG00000130414	protein_coding	2.842	1.891-4.272	5.1187e-07
HSD17B3	ENSG00000130948	protein_coding	2.840	1.732-4.656	3.52916e-05
PFDN2	ENSG00000143256	protein_coding	2.839	1.891-4.262	4.85802e-07
CARD9	ENSG00000187796	protein_coding	2.839	1.785-4.517	1.05936e-05
RBM5	ENSG00000003756	protein_coding	2.838	1.829-4.405	3.26451e-06
KIF23	ENSG00000137807	protein_coding	2.837	1.867-4.310	1.03581e-06
TMEM234	ENSG00000160055	protein_coding	2.835	1.743-4.612	2.68901e-05
CDK5RAP1	ENSG00000101391	protein_coding	2.832	1.693-4.739	7.35336e-05
UQCRH	ENSG00000173660	protein_coding	2.831	1.880-4.265	6.38074e-07
KAT2A	ENSG00000108773	protein_coding	2.830	1.826-4.387	3.2967e-06
C20orf203	ENSG00000198547	protein_coding	2.829	1.786-4.482	9.37303e-06
SLC34A3	ENSG00000198569	protein_coding	2.828	1.850-4.324	1.60349e-06
HAUS5	ENSG00000249115	protein_coding	2.827	1.739-4.595	2.77026e-05
DYNLL1	ENSG00000088986	protein_coding	2.825	1.836-4.347	2.30818e-06
HNRNPUL2-BSCL2	ENSG00000234857	protein_coding	2.825	1.882-4.239	5.31534e-07
MYBL2	ENSG00000101057	protein_coding	2.822	1.836-4.339	2.27017e-06
RECQL4	ENSG00000160957	protein_coding	2.822	1.751-4.550	2.06469e-05
SH2D6	ENSG00000152292	protein_coding	2.822	1.539-5.174	0.000794736
MICALL2	ENSG00000164877	protein_coding	2.821	1.623-4.904	0.000236871
VCPKMT	ENSG00000100483	protein_coding	2.821	1.702-4.675	5.7491e-05
ZNF771	ENSG00000179965	protein_coding	2.818	1.857-4.274	1.10009e-06
PPP1R26	ENSG00000196422	protein_coding	2.817	1.501-5.287	0.00125696
SEM1	ENSG00000127922	protein_coding	2.816	1.621-4.892	0.000238371
MRPL22	ENSG00000082515	protein_coding	2.814	1.830-4.326	2.43468e-06
DCAF4	ENSG00000119599	protein_coding	2.812	1.678-4.710	8.60748e-05
ARL16	ENSG00000214087	protein_coding	2.812	1.813-4.359	3.83293e-06
FBXO44	ENSG00000132879	protein_coding	2.812	1.870-4.226	6.67143e-07
FHOD1	ENSG00000135723	protein_coding	2.810	1.640-4.815	0.000170585
ARPC5L	ENSG00000136950	protein_coding	2.810	1.873-4.214	5.87531e-07
PRR14	ENSG00000156858	protein_coding	2.808	1.858-4.243	9.44041e-07
NME3	ENSG00000103024	protein_coding	2.808	1.591-4.957	0.000369722
SNX32	ENSG00000172803	protein_coding	2.807	1.562-5.046	0.000560291
WSB1	ENSG00000109046	protein_coding	2.807	1.739-4.530	2.40248e-05
TIGD3	ENSG00000173825	protein_coding	2.807	1.795-4.389	6.05851e-06
CBWD5	ENSG00000147996	protein_coding	2.807	1.740-4.529	2.33007e-05
NDUFAB1	ENSG00000004779	protein_coding	2.806	1.864-4.224	7.69391e-07
TNFRSF25	ENSG00000215788	protein_coding	2.806	1.827-4.310	2.46734e-06
MCRIP2	ENSG00000172366	protein_coding	2.805	1.560-5.042	0.000570243
MGAT4B	ENSG00000161013	protein_coding	2.804	1.867-4.213	6.85696e-07
CCS	ENSG00000173992	protein_coding	2.804	1.588-4.952	0.000379226
DOK3	ENSG00000146094	protein_coding	2.803	1.762-4.460	1.34963e-05
CC2D2B	ENSG00000188649	protein_coding	2.803	1.529-5.138	0.000860469
NAGK	ENSG00000124357	protein_coding	2.802	1.709-4.596	4.45052e-05
TPGS1	ENSG00000141933	protein_coding	2.802	1.636-4.799	0.000174775
VWA5B2	ENSG00000145198	protein_coding	2.801	1.867-4.202	6.40485e-07
CALML6	ENSG00000169885	protein_coding	2.801	1.827-4.294	2.32775e-06
CDCA3	ENSG00000111665	protein_coding	2.801	1.843-4.256	1.4218e-06
PBX4	ENSG00000105717	protein_coding	2.800	1.585-4.944	0.000387933
MDM4	ENSG00000198625	protein_coding	2.800	1.582-4.956	0.000406735
TENT4A	ENSG00000112941	protein_coding	2.800	1.865-4.203	6.77487e-07
CENPK	ENSG00000123219	protein_coding	2.799	1.862-4.207	7.36808e-07
PRPF39	ENSG00000185246	protein_coding	2.799	1.583-4.946	0.000397522
PCED1B	ENSG00000179715	protein_coding	2.798	1.858-4.213	8.29661e-07
HSPB11	ENSG00000081870	protein_coding	2.796	1.555-5.028	0.000593979
C1QTNF6	ENSG00000133466	protein_coding	2.794	1.809-4.316	3.64601e-06
MPP3	ENSG00000161647	protein_coding	2.793	1.784-4.374	7.1346e-06
RNF207	ENSG00000158286	protein_coding	2.793	1.830-4.261	1.88634e-06
DGKZ	ENSG00000149091	protein_coding	2.793	1.859-4.196	7.53688e-07
PRCC	ENSG00000143294	protein_coding	2.791	1.859-4.189	7.32703e-07
AMIGO3	ENSG00000176020	protein_coding	2.791	1.856-4.197	8.25142e-07
MITD1	ENSG00000158411	protein_coding	2.789	1.835-4.240	1.58133e-06
DUSP12	ENSG00000081721	protein_coding	2.788	1.797-4.325	4.71725e-06
UBE2S	ENSG00000108106	protein_coding	2.788	1.859-4.181	7.08324e-07
AXIN1	ENSG00000103126	protein_coding	2.787	1.806-4.303	3.69367e-06
GET4	ENSG00000239857	protein_coding	2.787	1.859-4.177	6.99761e-07
H2AX	ENSG00000188486	protein_coding	2.787	1.854-4.188	8.20781e-07
DCUN1D5	ENSG00000137692	protein_coding	2.786	1.829-4.245	1.82264e-06
DBNL	ENSG00000136279	protein_coding	2.785	1.858-4.175	7.07457e-07
PLSCR3	ENSG00000187838	protein_coding	2.784	1.852-4.185	8.51893e-07
AC040162.1	ENSG00000261884	protein_coding	2.784	1.663-4.660	9.82583e-05
MS4A4E	ENSG00000214787	protein_coding	2.781	1.693-4.569	5.39338e-05
SEC31B	ENSG00000075826	protein_coding	2.779	1.722-4.485	2.83881e-05
CKAP2L	ENSG00000169607	protein_coding	2.779	1.853-4.167	7.5773e-07
GPC2	ENSG00000213420	protein_coding	2.779	1.622-4.761	0.000198289
GPR61	ENSG00000156097	protein_coding	2.777	1.744-4.421	1.66705e-05
DONSON	ENSG00000159147	protein_coding	2.776	1.850-4.168	8.31762e-07
MELK	ENSG00000165304	protein_coding	2.776	1.827-4.218	1.72997e-06
ARHGEF1	ENSG00000076928	protein_coding	2.775	1.782-4.320	6.26313e-06
TMEM249	ENSG00000261587	protein_coding	2.773	1.639-4.692	0.000143164
C1orf35	ENSG00000143793	protein_coding	2.771	1.657-4.637	0.000103441
DOC2A	ENSG00000149927	protein_coding	2.771	1.840-4.173	1.05411e-06
MRPS7	ENSG00000125445	protein_coding	2.770	1.841-4.168	1.02322e-06
PGP	ENSG00000184207	protein_coding	2.766	1.845-4.148	8.57389e-07
TIMM17A	ENSG00000134375	protein_coding	2.763	1.841-4.146	9.15806e-07
STMN1	ENSG00000117632	protein_coding	2.762	1.828-4.172	1.3846e-06
CIT	ENSG00000122966	protein_coding	2.761	1.834-4.157	1.14751e-06
LPIN3	ENSG00000132793	protein_coding	2.760	1.822-4.180	1.65713e-06
OGFR	ENSG00000060491	protein_coding	2.759	1.765-4.314	8.57045e-06
MIB2	ENSG00000197530	protein_coding	2.758	1.793-4.244	3.90773e-06
GPSM1	ENSG00000160360	protein_coding	2.757	1.834-4.146	1.0953e-06
SLC25A27	ENSG00000153291	protein_coding	2.756	1.532-4.959	0.000718054
SFI1	ENSG00000198089	protein_coding	2.756	1.775-4.279	6.27811e-06
KRTAP5-10	ENSG00000204572	protein_coding	2.756	1.836-4.137	9.9463e-07
DCST1	ENSG00000163357	protein_coding	2.756	1.742-4.361	1.48002e-05
RAB26	ENSG00000167964	protein_coding	2.754	1.831-4.141	1.14259e-06
CRYGS	ENSG00000213139	protein_coding	2.754	1.716-4.417	2.66695e-05
BIRC5	ENSG00000089685	protein_coding	2.753	1.837-4.128	9.49272e-07
SMIM23	ENSG00000185662	protein_coding	2.752	1.830-4.137	1.14793e-06
RHOF	ENSG00000139725	protein_coding	2.752	1.831-4.135	1.10017e-06
CDC37	ENSG00000105401	protein_coding	2.750	1.644-4.601	0.000116228
ENY2	ENSG00000120533	protein_coding	2.750	1.662-4.550	8.23138e-05
FADS3	ENSG00000221968	protein_coding	2.748	1.827-4.134	1.21686e-06
CKS1B	ENSG00000173207	protein_coding	2.747	1.800-4.193	2.80636e-06
LY6G5B	ENSG00000240053	protein_coding	2.746	1.760-4.284	8.5159e-06
FAM193B	ENSG00000146067	protein_coding	2.745	1.819-4.141	1.49864e-06
TMEM86B	ENSG00000180089	protein_coding	2.742	1.761-4.271	8.06133e-06
SUGP1	ENSG00000105705	protein_coding	2.742	1.724-4.362	2.02829e-05
CCDC180	ENSG00000197816	protein_coding	2.740	1.711-4.389	2.75425e-05
MAPK8IP3	ENSG00000138834	protein_coding	2.739	1.826-4.109	1.12005e-06
ENTR1	ENSG00000165689	protein_coding	2.739	1.823-4.117	1.24755e-06
LUC7L3	ENSG00000108848	protein_coding	2.738	1.666-4.502	7.12921e-05
KIF15	ENSG00000163808	protein_coding	2.737	1.822-4.112	1.24845e-06
RRP9	ENSG00000114767	protein_coding	2.736	1.821-4.111	1.25167e-06
FANCA	ENSG00000187741	protein_coding	2.734	1.787-4.183	3.5849e-06
DEPDC1B	ENSG00000035499	protein_coding	2.733	1.771-4.218	5.53817e-06
DUS3L	ENSG00000141994	protein_coding	2.732	1.737-4.299	1.38387e-05
NCF1	ENSG00000158517	protein_coding	2.732	1.810-4.123	1.70405e-06
C19orf57	ENSG00000132016	protein_coding	2.731	1.633-4.567	0.000128646
B3GNT4	ENSG00000176383	protein_coding	2.726	1.702-4.365	2.98593e-05
CA2	ENSG00000104267	protein_coding	2.726	1.690-4.395	3.89428e-05
SIVA1	ENSG00000184990	protein_coding	2.725	1.733-4.284	1.42002e-05
CPLX1	ENSG00000168993	protein_coding	2.724	1.814-4.092	1.36753e-06
RELL2	ENSG00000164620	protein_coding	2.724	1.816-4.086	1.27228e-06
SCNN1D	ENSG00000162572	protein_coding	2.722	1.794-4.130	2.48287e-06
H1-10	ENSG00000184897	protein_coding	2.721	1.770-4.184	5.09634e-06
CCNE2	ENSG00000175305	protein_coding	2.721	1.687-4.387	4.01927e-05
MSH5-SAPCD1	ENSG00000255152	protein_coding	2.719	1.626-4.550	0.000138754
SPDYE5	ENSG00000170092	protein_coding	2.718	1.564-4.723	0.000390004
LZTS1	ENSG00000061337	protein_coding	2.717	1.807-4.084	1.55046e-06
ITIH2	ENSG00000151655	protein_coding	2.715	1.510-4.881	0.000843128
ILKAP	ENSG00000132323	protein_coding	2.715	1.640-4.496	0.000103308
ATG2A	ENSG00000110046	protein_coding	2.715	1.480-4.980	0.00125115
BCS1L	ENSG00000074582	protein_coding	2.714	1.804-4.084	1.68036e-06
CWC25	ENSG00000273559	protein_coding	2.714	1.583-4.654	0.000282754
NLGN2	ENSG00000169992	protein_coding	2.713	1.795-4.100	2.19395e-06
CHTOP	ENSG00000160679	protein_coding	2.712	1.649-4.461	8.52961e-05
RNFT2	ENSG00000135119	protein_coding	2.712	1.797-4.092	2.00177e-06
PAXX	ENSG00000148362	protein_coding	2.711	1.620-4.534	0.000145424
VGF	ENSG00000128564	protein_coding	2.711	1.809-4.065	1.38091e-06
RRM2	ENSG00000171848	protein_coding	2.710	1.804-4.071	1.56202e-06
CCDC17	ENSG00000159588	protein_coding	2.710	1.600-4.588	0.00020742
C21orf58	ENSG00000160298	protein_coding	2.708	1.807-4.060	1.41407e-06
TELO2	ENSG00000100726	protein_coding	2.707	1.690-4.335	3.40957e-05
KRTAP5-7	ENSG00000244411	protein_coding	2.707	1.676-4.372	4.65646e-05
METTL22	ENSG00000067365	protein_coding	2.705	1.634-4.478	0.000109215
CBARP	ENSG00000099625	protein_coding	2.705	1.689-4.331	3.42452e-05
PRELID3A	ENSG00000141391	protein_coding	2.704	1.710-4.276	2.09866e-05
HJURP	ENSG00000123485	protein_coding	2.703	1.803-4.055	1.51738e-06
H2AZ1	ENSG00000164032	protein_coding	2.703	1.795-4.071	1.92414e-06
DSN1	ENSG00000149636	protein_coding	2.702	1.782-4.097	2.86296e-06
FASTK	ENSG00000164896	protein_coding	2.702	1.743-4.188	8.80003e-06
ENGASE	ENSG00000167280	protein_coding	2.702	1.793-4.071	2.00849e-06
AURKA	ENSG00000087586	protein_coding	2.701	1.799-4.058	1.68046e-06
HOOK2	ENSG00000095066	protein_coding	2.701	1.797-4.058	1.73049e-06
AHRR	ENSG00000063438	protein_coding	2.698	1.696-4.291	2.76052e-05
SLX1B	ENSG00000181625	protein_coding	2.696	1.738-4.181	9.57622e-06
PROZ	ENSG00000126231	protein_coding	2.696	1.572-4.624	0.000313724
L3HYPDH	ENSG00000126790	protein_coding	2.696	1.642-4.428	8.90197e-05
FAM72B	ENSG00000188610	protein_coding	2.695	1.797-4.042	1.63417e-06
GOLGA8B	ENSG00000215252	protein_coding	2.694	1.782-4.072	2.5691e-06
PRC1	ENSG00000198901	protein_coding	2.693	1.796-4.037	1.63415e-06
TONSL	ENSG00000160949	protein_coding	2.692	1.524-4.756	0.000647501
APBB3	ENSG00000113108	protein_coding	2.692	1.793-4.042	1.78881e-06
RASL10A	ENSG00000100276	protein_coding	2.691	1.691-4.283	2.94748e-05
CRIP2	ENSG00000182809	protein_coding	2.689	1.769-4.087	3.61598e-06
FBXW12	ENSG00000164049	protein_coding	2.689	1.777-4.067	2.81853e-06
P2RY11	ENSG00000244165	protein_coding	2.687	1.678-4.301	3.83367e-05
WHRN	ENSG00000095397	protein_coding	2.686	1.783-4.048	2.31788e-06
TIGD1	ENSG00000221944	protein_coding	2.685	1.789-4.030	1.84235e-06
NKAIN4	ENSG00000101198	protein_coding	2.684	1.766-4.079	3.78262e-06
PRICKLE4	ENSG00000278224	protein_coding	2.683	1.602-4.492	0.00017476
PTGES2	ENSG00000148334	protein_coding	2.682	1.788-4.022	1.82906e-06
CCDC40	ENSG00000141519	protein_coding	2.681	1.662-4.326	5.32336e-05
NPPA	ENSG00000175206	protein_coding	2.681	1.518-4.736	0.00068221
TEX22	ENSG00000226174	protein_coding	2.679	1.704-4.210	1.94844e-05
CYP2R1	ENSG00000186104	protein_coding	2.679	1.461-4.914	0.00145063
E2F7	ENSG00000165891	protein_coding	2.679	1.787-4.018	1.85606e-06
TBKBP1	ENSG00000198933	protein_coding	2.678	1.720-4.168	1.28305e-05
ZMYND19	ENSG00000165724	protein_coding	2.677	1.702-4.210	2.01662e-05
SNX15	ENSG00000110025	protein_coding	2.676	1.783-4.017	2.03197e-06
MAPK8IP2	ENSG00000008735	protein_coding	2.675	1.781-4.018	2.1265e-06
C19orf67	ENSG00000188032	protein_coding	2.674	1.764-4.054	3.63368e-06
STK19	ENSG00000204344	protein_coding	2.673	1.724-4.146	1.12657e-05
CDK20	ENSG00000156345	protein_coding	2.672	1.557-4.586	0.000361769
TSPAN17	ENSG00000048140	protein_coding	2.671	1.772-4.027	2.72251e-06
ARHGAP4	ENSG00000089820	protein_coding	2.671	1.722-4.143	1.15487e-05
ARHGEF16	ENSG00000130762	protein_coding	2.669	1.773-4.017	2.54815e-06
CHKB	ENSG00000100288	protein_coding	2.669	1.578-4.517	0.000253569
TPTE2	ENSG00000132958	protein_coding	2.669	1.627-4.377	0.000100502
NOTCH3	ENSG00000074181	protein_coding	2.669	1.773-4.017	2.51846e-06
ZRANB2	ENSG00000132485	protein_coding	2.668	1.636-4.350	8.35333e-05
RTEL1-TNFRSF6B	ENSG00000026036	protein_coding	2.667	1.777-4.002	2.18844e-06
CKS2	ENSG00000123975	protein_coding	2.667	1.778-4.000	2.10237e-06
STX16-NPEPL1	ENSG00000254995	protein_coding	2.665	1.737-4.088	7.23658e-06
FOXS1	ENSG00000179772	protein_coding	2.664	1.777-3.995	2.10264e-06
HASPIN	ENSG00000177602	protein_coding	2.663	1.776-3.992	2.11452e-06
ALB	ENSG00000163631	protein_coding	2.662	1.771-4.001	2.51448e-06
ADORA2A	ENSG00000128271	protein_coding	2.661	1.773-3.993	2.28636e-06
NFKBID	ENSG00000167604	protein_coding	2.661	1.728-4.097	8.85637e-06
SPDYE2	ENSG00000205238	protein_coding	2.660	1.766-4.005	2.81732e-06
RANGAP1	ENSG00000100401	protein_coding	2.660	1.774-3.990	2.23239e-06
TREM2	ENSG00000095970	protein_coding	2.660	1.766-4.006	2.85341e-06
CENPE	ENSG00000138778	protein_coding	2.659	1.761-4.015	3.32405e-06
ZNF467	ENSG00000181444	protein_coding	2.659	1.771-3.994	2.44577e-06
RMND5B	ENSG00000145916	protein_coding	2.659	1.762-4.013	3.22191e-06
CBX2	ENSG00000173894	protein_coding	2.658	1.681-4.202	2.88793e-05
E2F2	ENSG00000007968	protein_coding	2.656	1.768-3.990	2.53321e-06
MYH7B	ENSG00000078814	protein_coding	2.654	1.645-4.281	6.34426e-05
KCNJ14	ENSG00000182324	protein_coding	2.650	1.764-3.981	2.70729e-06
ALKBH2	ENSG00000189046	protein_coding	2.650	1.602-4.385	0.000148632
ESM1	ENSG00000164283	protein_coding	2.647	1.597-4.385	0.000158191
PTRH1	ENSG00000187024	protein_coding	2.646	1.718-4.074	9.99108e-06
PHYKPL	ENSG00000175309	protein_coding	2.644	1.718-4.070	9.8225e-06
GUCA1B	ENSG00000112599	protein_coding	2.644	1.649-4.238	5.36862e-05
CDC26	ENSG00000176386	protein_coding	2.643	1.757-3.977	3.10255e-06
FBXO43	ENSG00000156509	protein_coding	2.643	1.763-3.961	2.51311e-06
PDGFB	ENSG00000100311	protein_coding	2.641	1.750-3.984	3.69627e-06
CDK3	ENSG00000250506	protein_coding	2.639	1.677-4.154	2.75381e-05
TTLL10	ENSG00000162571	protein_coding	2.638	1.756-3.962	2.97066e-06
LRP5L	ENSG00000100068	protein_coding	2.638	1.667-4.174	3.42091e-05
LSM7	ENSG00000130332	protein_coding	2.637	1.677-4.146	2.6723e-05
AL365205.1	ENSG00000124593	protein_coding	2.637	1.656-4.198	4.41407e-05
FAM219A	ENSG00000164970	protein_coding	2.637	1.760-3.953	2.63102e-06
HEXD	ENSG00000169660	protein_coding	2.636	1.575-4.409	0.000222913
POLM	ENSG00000122678	protein_coding	2.636	1.740-3.994	4.8108e-06
MRPL38	ENSG00000204316	protein_coding	2.634	1.749-3.967	3.58519e-06
TMEM262	ENSG00000187066	protein_coding	2.634	1.737-3.996	5.22445e-06
RUNDC3A	ENSG00000108309	protein_coding	2.634	1.741-3.987	4.62448e-06
PKP3	ENSG00000184363	protein_coding	2.633	1.755-3.951	2.90607e-06
CCDC58	ENSG00000160124	protein_coding	2.633	1.751-3.960	3.28916e-06
PDE6C	ENSG00000095464	protein_coding	2.631	1.658-4.174	4.00317e-05
MTFR2	ENSG00000146410	protein_coding	2.630	1.726-4.007	6.83494e-06
ZNF787	ENSG00000142409	protein_coding	2.628	1.751-3.944	3.10973e-06
MCM10	ENSG00000065328	protein_coding	2.628	1.753-3.941	2.93941e-06
TUBA8	ENSG00000183785	protein_coding	2.627	1.512-4.564	0.000614035
SPTBN5	ENSG00000137877	protein_coding	2.627	1.615-4.273	9.9162e-05
CDC20	ENSG00000117399	protein_coding	2.626	1.751-3.940	3.05411e-06
CHEK1	ENSG00000149554	protein_coding	2.625	1.745-3.948	3.57462e-06
LTC4S	ENSG00000213316	protein_coding	2.625	1.716-4.017	8.72183e-06
FEN1	ENSG00000168496	protein_coding	2.623	1.746-3.940	3.4263e-06
IAH1	ENSG00000134330	protein_coding	2.623	1.748-3.935	3.21548e-06
NLRC4	ENSG00000091106	protein_coding	2.622	1.598-4.302	0.000135964
TSPOAP1	ENSG00000005379	protein_coding	2.622	1.566-4.389	0.000247201
NDUFAF5	ENSG00000101247	protein_coding	2.622	1.740-3.950	4.02225e-06
ZNF878	ENSG00000257446	protein_coding	2.621	1.397-4.917	0.00268345
ZNF354A	ENSG00000169131	protein_coding	2.620	1.508-4.552	0.000634253
SOX8	ENSG00000005513	protein_coding	2.620	1.748-3.928	3.07958e-06
AGAP9	ENSG00000204172	protein_coding	2.619	1.482-4.627	0.000915042
UIMC1	ENSG00000087206	protein_coding	2.618	1.738-3.943	4.09108e-06
CERS5	ENSG00000139624	protein_coding	2.618	1.744-3.931	3.44456e-06
ASIC4	ENSG00000072182	protein_coding	2.618	1.737-3.948	4.34051e-06
CHST1	ENSG00000175264	protein_coding	2.616	1.745-3.922	3.24356e-06
PPT2-EGFL8	ENSG00000258388	protein_coding	2.616	1.742-3.928	3.57643e-06
CEP164	ENSG00000110274	protein_coding	2.616	1.732-3.950	4.84167e-06
CRYBG2	ENSG00000176092	protein_coding	2.615	1.427-4.793	0.00187148
LCN12	ENSG00000184925	protein_coding	2.615	1.732-3.950	4.87423e-06
KCNC3	ENSG00000131398	protein_coding	2.615	1.731-3.950	5.00358e-06
ANLN	ENSG00000011426	protein_coding	2.614	1.724-3.963	5.97814e-06
SNRPA	ENSG00000077312	protein_coding	2.613	1.633-4.183	6.26787e-05
TEX30	ENSG00000151287	protein_coding	2.612	1.738-3.926	3.83942e-06
ASPM	ENSG00000066279	protein_coding	2.612	1.742-3.916	3.37817e-06
REXO4	ENSG00000148300	protein_coding	2.610	1.740-3.916	3.54923e-06
SRSF2	ENSG00000161547	protein_coding	2.608	1.739-3.911	3.50652e-06
C9orf153	ENSG00000187753	protein_coding	2.606	1.707-3.977	9.03467e-06
MS4A14	ENSG00000166928	protein_coding	2.606	1.731-3.923	4.48266e-06
ANTKMT	ENSG00000103254	protein_coding	2.604	1.672-4.054	2.27572e-05
PTPRR	ENSG00000153233	protein_coding	2.604	1.387-4.888	0.00289472
C12orf73	ENSG00000204954	protein_coding	2.604	1.735-3.908	3.85832e-06
PDAP1	ENSG00000106244	protein_coding	2.602	1.736-3.900	3.66847e-06
POLR2H	ENSG00000163882	protein_coding	2.601	1.715-3.946	6.96146e-06
SPATA5L1	ENSG00000171763	protein_coding	2.601	1.495-4.527	0.000717405
DDIT3	ENSG00000175197	protein_coding	2.599	1.683-4.013	1.63924e-05
SKOR1	ENSG00000188779	protein_coding	2.598	1.724-3.915	5.08903e-06
UNC5CL	ENSG00000124602	protein_coding	2.598	1.534-4.398	0.000381406
TCF19	ENSG00000137310	protein_coding	2.597	1.719-3.924	5.86963e-06
PCED1A	ENSG00000132635	protein_coding	2.593	1.665-4.038	2.50479e-05
PWWP3A	ENSG00000160953	protein_coding	2.592	1.729-3.887	4.01884e-06
UBAC1	ENSG00000130560	protein_coding	2.592	1.726-3.891	4.36389e-06
MSANTD2	ENSG00000120458	protein_coding	2.590	1.669-4.019	2.19384e-05
TMEM132A	ENSG00000006118	protein_coding	2.590	1.726-3.887	4.30786e-06
REXO2	ENSG00000076043	protein_coding	2.589	1.548-4.330	0.000289846
TSNAXIP1	ENSG00000102904	protein_coding	2.589	1.702-3.937	8.70283e-06
H3-3B	ENSG00000132475	protein_coding	2.588	1.726-3.881	4.18916e-06
LAIR1	ENSG00000167613	protein_coding	2.585	1.721-3.881	4.68345e-06
CENPW	ENSG00000203760	protein_coding	2.585	1.713-3.902	6.11767e-06
ABCD4	ENSG00000119688	protein_coding	2.585	1.576-4.242	0.000170048
IRF5	ENSG00000128604	protein_coding	2.585	1.675-3.989	1.78285e-05
TSPAN32	ENSG00000064201	protein_coding	2.584	1.718-3.886	5.16377e-06
TRMU	ENSG00000100416	protein_coding	2.584	1.686-3.961	1.32946e-05
TLCD3B	ENSG00000149926	protein_coding	2.582	1.719-3.876	4.78896e-06
DIPK1B	ENSG00000165716	protein_coding	2.581	1.719-3.874	4.75964e-06
TAL2	ENSG00000186051	protein_coding	2.580	1.683-3.954	1.36382e-05
GRIN3B	ENSG00000116032	protein_coding	2.578	1.713-3.880	5.64786e-06
POLE2	ENSG00000100479	protein_coding	2.577	1.459-4.551	0.00110455
ADAMTS7	ENSG00000136378	protein_coding	2.577	1.717-3.868	4.86767e-06
SPDYA	ENSG00000163806	protein_coding	2.576	1.596-4.157	0.000106057
UVSSA	ENSG00000163945	protein_coding	2.576	1.709-3.884	6.27579e-06
TCAP	ENSG00000173991	protein_coding	2.575	1.619-4.094	6.42581e-05
IFT80	ENSG00000068885	protein_coding	2.574	1.593-4.160	0.000113051
C16orf91	ENSG00000174109	protein_coding	2.573	1.668-3.971	1.95031e-05
ELOC	ENSG00000154582	protein_coding	2.572	1.716-3.854	4.78742e-06
CROCC	ENSG00000058453	protein_coding	2.571	1.658-3.987	2.45283e-05
TICRR	ENSG00000140534	protein_coding	2.571	1.714-3.857	5.05718e-06
CCNA2	ENSG00000145386	protein_coding	2.570	1.715-3.852	4.81018e-06
FBF1	ENSG00000188878	protein_coding	2.570	1.650-4.003	3.00611e-05
CRTC2	ENSG00000160741	protein_coding	2.568	1.703-3.871	6.73763e-06
STX1A	ENSG00000106089	protein_coding	2.568	1.697-3.886	8.14888e-06
TRIM41	ENSG00000146063	protein_coding	2.568	1.499-4.398	0.000596243
ACOT7	ENSG00000097021	protein_coding	2.567	1.709-3.856	5.62654e-06
VPS29	ENSG00000111237	protein_coding	2.565	1.679-3.919	1.33435e-05
SPPL2B	ENSG00000005206	protein_coding	2.564	1.639-4.013	3.7643e-05
PPP1R3E	ENSG00000235194	protein_coding	2.564	1.516-4.336	0.000447453
NAA40	ENSG00000110583	protein_coding	2.564	1.704-3.858	6.20425e-06
METTL17	ENSG00000165792	protein_coding	2.564	1.709-3.845	5.35254e-06
CSAG1	ENSG00000198930	protein_coding	2.563	1.708-3.846	5.51994e-06
WRAP73	ENSG00000116213	protein_coding	2.563	1.680-3.910	1.24577e-05
NCF4	ENSG00000100365	protein_coding	2.562	1.701-3.860	6.741e-06
ADAMTS14	ENSG00000138316	protein_coding	2.561	1.706-3.844	5.66248e-06
MRPL53	ENSG00000204822	protein_coding	2.560	1.694-3.870	8.22766e-06
STAC3	ENSG00000185482	protein_coding	2.559	1.573-4.162	0.000153516
C17orf67	ENSG00000214226	protein_coding	2.559	1.698-3.856	7.10192e-06
UCP3	ENSG00000175564	protein_coding	2.558	1.634-4.003	3.99604e-05
NABP2	ENSG00000139579	protein_coding	2.558	1.701-3.848	6.44559e-06
ACAD9	ENSG00000177646	protein_coding	2.557	1.703-3.840	5.99195e-06
RABEPK	ENSG00000136933	protein_coding	2.556	1.696-3.854	7.42367e-06
ZC3H12D	ENSG00000178199	protein_coding	2.556	1.446-4.520	0.00124868
SLC25A22	ENSG00000177542	protein_coding	2.555	1.702-3.835	5.95252e-06
MRPL41	ENSG00000182154	protein_coding	2.555	1.491-4.378	0.000644818
LILRA2	ENSG00000239998	protein_coding	2.555	1.693-3.855	7.81932e-06
DHX16	ENSG00000204560	protein_coding	2.555	1.692-3.859	8.19911e-06
LY6G6C	ENSG00000204421	protein_coding	2.554	1.510-4.321	0.000473202
SNAPC4	ENSG00000165684	protein_coding	2.554	1.593-4.094	9.78709e-05
SYCE2	ENSG00000161860	protein_coding	2.553	1.699-3.836	6.39703e-06
DDIAS	ENSG00000165490	protein_coding	2.552	1.690-3.853	8.35359e-06
VPS72	ENSG00000163159	protein_coding	2.552	1.701-3.830	6.07283e-06
STRC	ENSG00000242866	protein_coding	2.552	1.444-4.511	0.00126206
TOR4A	ENSG00000198113	protein_coding	2.551	1.697-3.833	6.63875e-06
ZNF862	ENSG00000106479	protein_coding	2.551	1.593-4.084	9.65283e-05
THY1	ENSG00000154096	protein_coding	2.551	1.683-3.868	1.02478e-05
ERAS	ENSG00000187682	protein_coding	2.551	1.669-3.900	1.5262e-05
LTB4R	ENSG00000213903	protein_coding	2.549	1.692-3.838	7.51008e-06
OSGEP	ENSG00000092094	protein_coding	2.548	1.443-4.498	0.00126361
CCNB1	ENSG00000134057	protein_coding	2.548	1.700-3.819	5.92886e-06
TMEM132E	ENSG00000181291	protein_coding	2.547	1.465-4.428	0.000921625
S100A1	ENSG00000160678	protein_coding	2.547	1.358-4.778	0.00358331
SLC2A6	ENSG00000160326	protein_coding	2.545	1.577-4.108	0.000131039
ADAM8	ENSG00000151651	protein_coding	2.544	1.520-4.258	0.000377863
KIF26A	ENSG00000066735	protein_coding	2.544	1.609-4.022	6.50212e-05
CCDC88B	ENSG00000168071	protein_coding	2.544	1.697-3.815	6.25014e-06
OSER1	ENSG00000132823	protein_coding	2.544	1.504-4.304	0.000500908
PKDCC	ENSG00000162878	protein_coding	2.544	1.484-4.359	0.000679936
EFHC1	ENSG00000096093	protein_coding	2.542	1.499-4.311	0.000537774
AC011448.1	ENSG00000258674	protein_coding	2.542	1.668-3.874	1.41767e-05
SLC17A9	ENSG00000101194	protein_coding	2.542	1.682-3.841	9.51678e-06
ZNF367	ENSG00000165244	protein_coding	2.542	1.688-3.829	7.94596e-06
LHX2	ENSG00000106689	protein_coding	2.539	1.631-3.951	3.65047e-05
FSCN1	ENSG00000075618	protein_coding	2.539	1.693-3.806	6.4829e-06
IDUA	ENSG00000127415	protein_coding	2.538	1.595-4.036	8.40629e-05
PPFIA4	ENSG00000143847	protein_coding	2.538	1.665-3.868	1.49551e-05
TLE6	ENSG00000104953	protein_coding	2.537	1.593-4.041	8.88486e-05
SFPQ	ENSG00000116560	protein_coding	2.536	1.496-4.297	0.000544716
BUB1B	ENSG00000156970	protein_coding	2.536	1.668-3.856	1.34587e-05
LMNB2	ENSG00000176619	protein_coding	2.535	1.582-4.064	0.000110951
CCNF	ENSG00000162063	protein_coding	2.535	1.612-3.985	5.58388e-05
ZNF497	ENSG00000174586	protein_coding	2.535	1.688-3.809	7.4568e-06
AFP	ENSG00000081051	protein_coding	2.534	1.685-3.812	8.06709e-06
SHMT2	ENSG00000182199	protein_coding	2.534	1.411-4.553	0.00186643
CCER2	ENSG00000262484	protein_coding	2.534	1.634-3.930	3.25205e-05
DDX56	ENSG00000136271	protein_coding	2.533	1.497-4.287	0.000534559
PHKG2	ENSG00000156873	protein_coding	2.533	1.498-4.285	0.00052831
RBM17	ENSG00000134453	protein_coding	2.533	1.665-3.854	1.42142e-05
ZNF337	ENSG00000130684	protein_coding	2.532	1.658-3.867	1.69484e-05
MRPL37	ENSG00000116221	protein_coding	2.532	1.684-3.808	8.12426e-06
GATD1	ENSG00000177225	protein_coding	2.532	1.381-4.643	0.00267828
MYPOP	ENSG00000176182	protein_coding	2.531	1.669-3.839	1.23277e-05
CDC25B	ENSG00000101224	protein_coding	2.530	1.686-3.797	7.40398e-06
NUDT1	ENSG00000106268	protein_coding	2.530	1.680-3.808	8.70201e-06
GLRX5	ENSG00000182512	protein_coding	2.530	1.680-3.809	8.78198e-06
PPFIA2	ENSG00000139220	protein_coding	2.530	1.681-3.808	8.68148e-06
TUBB3	ENSG00000258947	protein_coding	2.529	1.645-3.889	2.36829e-05
FAM98C	ENSG00000130244	protein_coding	2.529	1.680-3.806	8.69e-06
HMGN2	ENSG00000198830	protein_coding	2.528	1.668-3.831	1.23377e-05
SLC25A47	ENSG00000140107	protein_coding	2.528	1.665-3.839	1.34049e-05
MRPS25	ENSG00000131368	protein_coding	2.528	1.682-3.798	8.01763e-06
WDR27	ENSG00000184465	protein_coding	2.528	1.664-3.840	1.37958e-05
RGL2	ENSG00000237441	protein_coding	2.526	1.452-4.394	0.00104097
EZH2	ENSG00000106462	protein_coding	2.526	1.657-3.849	1.62774e-05
GMFG	ENSG00000130755	protein_coding	2.526	1.675-3.809	9.74171e-06
MOBP	ENSG00000168314	protein_coding	2.525	1.474-4.326	0.000747988
TRMT1	ENSG00000104907	protein_coding	2.525	1.647-3.870	2.1617e-05
HSPA6	ENSG00000173110	protein_coding	2.524	1.553-4.104	0.000187865
SPDL1	ENSG00000040275	protein_coding	2.524	1.678-3.795	8.65558e-06
SNRPF	ENSG00000139343	protein_coding	2.524	1.674-3.805	9.85227e-06
FUT7	ENSG00000180549	protein_coding	2.523	1.651-3.855	1.88126e-05
SKA1	ENSG00000154839	protein_coding	2.523	1.661-3.833	1.4461e-05
SPATC1	ENSG00000186583	protein_coding	2.523	1.672-3.806	1.02909e-05
EPS8L2	ENSG00000177106	protein_coding	2.522	1.575-4.040	0.000118147
RCE1	ENSG00000173653	protein_coding	2.522	1.677-3.794	8.99221e-06
PLEKHJ1	ENSG00000104886	protein_coding	2.521	1.650-3.853	1.91744e-05
NDUFA4L2	ENSG00000185633	protein_coding	2.521	1.680-3.784	7.97325e-06
CORO6	ENSG00000167549	protein_coding	2.520	1.537-4.132	0.000248016
LENG8	ENSG00000167615	protein_coding	2.520	1.648-3.854	1.98229e-05
SRGAP2	ENSG00000266028	protein_coding	2.520	1.649-3.851	1.94359e-05
SYNGR3	ENSG00000127561	protein_coding	2.519	1.679-3.779	8.0721e-06
NAT16	ENSG00000167011	protein_coding	2.519	1.677-3.784	8.64104e-06
TMEM151A	ENSG00000179292	protein_coding	2.518	1.676-3.785	8.8731e-06
SSBP4	ENSG00000130511	protein_coding	2.518	1.674-3.787	9.2115e-06
FSCN2	ENSG00000186765	protein_coding	2.517	1.669-3.795	1.06497e-05
ARRB2	ENSG00000141480	protein_coding	2.516	1.673-3.783	9.31669e-06
FTCD	ENSG00000160282	protein_coding	2.515	1.612-3.923	4.8171e-05
ARR3	ENSG00000120500	protein_coding	2.515	1.663-3.802	1.24086e-05
FOXD4L1	ENSG00000184492	protein_coding	2.514	1.645-3.842	2.04465e-05
CSPG5	ENSG00000114646	protein_coding	2.513	1.671-3.779	9.49971e-06
MARCHF9	ENSG00000139266	protein_coding	2.513	1.676-3.768	8.31045e-06
TAF15	ENSG00000270647	protein_coding	2.512	1.421-4.441	0.0015289
ZNF121	ENSG00000197961	protein_coding	2.511	1.445-4.363	0.00109674
CELSR3	ENSG00000008300	protein_coding	2.510	1.669-3.774	9.77443e-06
COL5A3	ENSG00000080573	protein_coding	2.510	1.671-3.770	9.27722e-06
BCL2L12	ENSG00000126453	protein_coding	2.510	1.672-3.769	9.1384e-06
RANBP17	ENSG00000204764	protein_coding	2.509	1.660-3.792	1.26924e-05
KIF7	ENSG00000166813	protein_coding	2.509	1.641-3.837	2.18599e-05
FAM160A2	ENSG00000051009	protein_coding	2.508	1.480-4.251	0.000632137
SEMA5B	ENSG00000082684	protein_coding	2.508	1.662-3.783	1.17782e-05
POLD1	ENSG00000062822	protein_coding	2.508	1.630-3.859	2.86554e-05
ALDOB	ENSG00000136872	protein_coding	2.508	1.670-3.768	9.44775e-06
CHAF1B	ENSG00000159259	protein_coding	2.508	1.631-3.857	2.81375e-05
ASIC3	ENSG00000213199	protein_coding	2.506	1.667-3.766	9.93962e-06
BICRA	ENSG00000063169	protein_coding	2.506	1.668-3.763	9.61891e-06
DLGAP5	ENSG00000126787	protein_coding	2.505	1.644-3.815	1.90386e-05
FYN	ENSG00000010810	protein_coding	2.505	1.669-3.759	9.23402e-06
FLAD1	ENSG00000160688	protein_coding	2.505	1.663-3.773	1.11833e-05
CA13	ENSG00000185015	protein_coding	2.505	1.541-4.072	0.000213018
MRPL11	ENSG00000174547	protein_coding	2.501	1.665-3.758	1.01715e-05
CLEC2D	ENSG00000069493	protein_coding	2.500	1.647-3.794	1.67163e-05
GAS2L3	ENSG00000139354	protein_coding	2.500	1.659-3.769	1.21088e-05
CRIP1	ENSG00000213145	protein_coding	2.499	1.665-3.752	9.92623e-06
C1QTNF3	ENSG00000082196	protein_coding	2.498	1.363-4.578	0.00306618
BIRC7	ENSG00000101197	protein_coding	2.497	1.597-3.906	6.04594e-05
NTM	ENSG00000182667	protein_coding	2.496	1.617-3.853	3.59864e-05
ZMYND10	ENSG00000004838	protein_coding	2.496	1.560-3.996	0.000137776
DGKQ	ENSG00000145214	protein_coding	2.495	1.665-3.740	9.48256e-06
PROCA1	ENSG00000167525	protein_coding	2.494	1.659-3.749	1.11441e-05
RANBP1	ENSG00000099901	protein_coding	2.494	1.648-3.774	1.53131e-05
CENPP	ENSG00000188312	protein_coding	2.494	1.660-3.746	1.07698e-05
AC068946.1	ENSG00000280537	protein_coding	2.494	1.573-3.955	0.000102516
SURF6	ENSG00000148296	protein_coding	2.494	1.434-4.337	0.0012093
TTC16	ENSG00000167094	protein_coding	2.494	1.663-3.742	1.00209e-05
TNNT2	ENSG00000118194	protein_coding	2.493	1.639-3.790	1.9403e-05
PPIH	ENSG00000171960	protein_coding	2.493	1.660-3.743	1.06148e-05
NME8	ENSG00000086288	protein_coding	2.493	1.642-3.785	1.78644e-05
AL136295.5	ENSG00000259529	protein_coding	2.493	1.653-3.759	1.31397e-05
DEPDC1	ENSG00000024526	protein_coding	2.490	1.584-3.914	7.64777e-05
WDR34	ENSG00000119333	protein_coding	2.489	1.658-3.737	1.08187e-05
TRIM74	ENSG00000155428	protein_coding	2.489	1.622-3.819	2.98559e-05
PPP4C	ENSG00000149923	protein_coding	2.487	1.654-3.740	1.18903e-05
KCNT1	ENSG00000107147	protein_coding	2.487	1.651-3.747	1.3089e-05
PLCB2	ENSG00000137841	protein_coding	2.486	1.656-3.734	1.13249e-05
HES4	ENSG00000188290	protein_coding	2.485	1.540-4.008	0.000191033
SLC5A10	ENSG00000154025	protein_coding	2.484	1.652-3.736	1.24313e-05
IGFALS	ENSG00000099769	protein_coding	2.484	1.541-4.006	0.000189455
ASB6	ENSG00000148331	protein_coding	2.484	1.429-4.315	0.00124896
FPGS	ENSG00000136877	protein_coding	2.482	1.648-3.738	1.3439e-05
SHFL	ENSG00000130813	protein_coding	2.482	1.644-3.747	1.51395e-05
CCDC148	ENSG00000153237	protein_coding	2.482	1.653-3.726	1.15871e-05
PRKRIP1	ENSG00000128563	protein_coding	2.482	1.500-4.109	0.000406964
SHCBP1	ENSG00000171241	protein_coding	2.482	1.653-3.729	1.18742e-05
SCNM1	ENSG00000163156	protein_coding	2.481	1.655-3.720	1.09694e-05
RNASEH2A	ENSG00000104889	protein_coding	2.481	1.601-3.845	4.8139e-05
DCAF15	ENSG00000132017	protein_coding	2.481	1.642-3.751	1.62597e-05
KIF20A	ENSG00000112984	protein_coding	2.481	1.652-3.726	1.19856e-05
MXRA8	ENSG00000162576	protein_coding	2.481	1.406-4.378	0.0017121
NCAPG	ENSG00000109805	protein_coding	2.480	1.654-3.718	1.11375e-05
SRCIN1	ENSG00000277363	protein_coding	2.480	1.654-3.717	1.09449e-05
DMBX1	ENSG00000197587	protein_coding	2.479	1.644-3.738	1.48866e-05
ATP6V1FNB	ENSG00000272899	protein_coding	2.479	1.604-3.831	4.3461e-05
CCDC18	ENSG00000122483	protein_coding	2.478	1.651-3.719	1.18702e-05
PAQR6	ENSG00000160781	protein_coding	2.478	1.651-3.720	1.187e-05
GRIPAP1	ENSG00000068400	protein_coding	2.477	1.595-3.846	5.38799e-05
CAPN12	ENSG00000182472	protein_coding	2.476	1.649-3.718	1.23455e-05
AC090360.1	ENSG00000267127	protein_coding	2.476	1.641-3.737	1.56043e-05
CABLES2	ENSG00000149679	protein_coding	2.476	1.648-3.721	1.28846e-05
DALRD3	ENSG00000178149	protein_coding	2.476	1.444-4.245	0.00097783
PPP1R14B	ENSG00000173457	protein_coding	2.475	1.641-3.733	1.55782e-05
CRAMP1	ENSG00000007545	protein_coding	2.475	1.425-4.301	0.0013041
TTLL9	ENSG00000131044	protein_coding	2.474	1.572-3.892	8.99069e-05
CBWD6	ENSG00000215126	protein_coding	2.474	1.647-3.718	1.28973e-05
RNF166	ENSG00000158717	protein_coding	2.474	1.647-3.716	1.28767e-05
SLC5A11	ENSG00000158865	protein_coding	2.473	1.587-3.854	6.36666e-05
LMNB1	ENSG00000113368	protein_coding	2.473	1.644-3.720	1.37831e-05
VSIG4	ENSG00000155659	protein_coding	2.473	1.648-3.713	1.24922e-05
MTERF3	ENSG00000156469	protein_coding	2.473	1.589-3.849	6.01324e-05
HOXB6	ENSG00000108511	protein_coding	2.471	1.639-3.725	1.55399e-05
LRFN4	ENSG00000173621	protein_coding	2.470	1.644-3.712	1.35337e-05
RBP2	ENSG00000114113	protein_coding	2.470	1.592-3.830	5.40148e-05
REC8	ENSG00000100918	protein_coding	2.468	1.578-3.862	7.62421e-05
DNPEP	ENSG00000123992	protein_coding	2.468	1.645-3.704	1.29129e-05
ACAP1	ENSG00000072818	protein_coding	2.467	1.637-3.716	1.57141e-05
LZTR1	ENSG00000099949	protein_coding	2.466	1.639-3.709	1.47115e-05
GNRH1	ENSG00000147437	protein_coding	2.465	1.605-3.785	3.76182e-05
SGO1	ENSG00000129810	protein_coding	2.465	1.597-3.805	4.63904e-05
NRP1	ENSG00000099250	protein_coding	2.464	1.566-3.875	9.56714e-05
UHRF1	ENSG00000276043	protein_coding	2.464	1.643-3.695	1.30571e-05
MMP11	ENSG00000099953	protein_coding	2.463	1.638-3.704	1.50042e-05
HNRNPA2B1	ENSG00000122566	protein_coding	2.461	1.636-3.703	1.53379e-05
CENPJ	ENSG00000151849	protein_coding	2.461	1.436-4.218	0.00105505
UBE2G2	ENSG00000184787	protein_coding	2.461	1.586-3.819	5.92854e-05
CCDC14	ENSG00000175455	protein_coding	2.461	1.484-4.082	0.000485491
ICAM5	ENSG00000105376	protein_coding	2.461	1.547-3.913	0.000142541
UTP14A	ENSG00000156697	protein_coding	2.460	1.369-4.421	0.00261859
TRIP13	ENSG00000071539	protein_coding	2.460	1.638-3.694	1.41972e-05
PNN	ENSG00000100941	protein_coding	2.460	1.466-4.128	0.000653409
PPP1R9B	ENSG00000108819	protein_coding	2.460	1.631-3.711	1.78082e-05
RHPN1	ENSG00000158106	protein_coding	2.459	1.641-3.687	1.32243e-05
IER5L	ENSG00000188483	protein_coding	2.457	1.554-3.883	0.000119769
CORO7	ENSG00000262246	protein_coding	2.457	1.612-3.744	2.87025e-05
BAK1	ENSG00000030110	protein_coding	2.455	1.630-3.696	1.69771e-05
RPS27	ENSG00000177954	protein_coding	2.455	1.467-4.107	0.000625023
COX5B	ENSG00000135940	protein_coding	2.454	1.433-4.203	0.00107962
BAX	ENSG00000087088	protein_coding	2.454	1.622-3.714	2.15855e-05
CA3	ENSG00000164879	protein_coding	2.453	1.432-4.202	0.00108309
CILP2	ENSG00000160161	protein_coding	2.453	1.430-4.207	0.00111755
DUSP8	ENSG00000184545	protein_coding	2.453	1.627-3.697	1.83356e-05
DENND4B	ENSG00000198837	protein_coding	2.453	1.605-3.749	3.37313e-05
CLHC1	ENSG00000162994	protein_coding	2.452	1.410-4.265	0.00149236
NADSYN1	ENSG00000172890	protein_coding	2.452	1.581-3.803	6.18505e-05
HNRNPDL	ENSG00000152795	protein_coding	2.452	1.574-3.820	7.33376e-05
HRK	ENSG00000135116	protein_coding	2.451	1.634-3.676	1.47044e-05
BAIAP2L2	ENSG00000128298	protein_coding	2.451	1.495-4.021	0.000382995
SEMA6C	ENSG00000143434	protein_coding	2.449	1.634-3.671	1.4466e-05
BCL2L2-PABPN1	ENSG00000258643	protein_coding	2.449	1.529-3.920	0.000191781
C2CD4C	ENSG00000183186	protein_coding	2.449	1.448-4.141	0.00083171
PTGIR	ENSG00000160013	protein_coding	2.449	1.633-3.673	1.48253e-05
NGF	ENSG00000134259	protein_coding	2.448	1.586-3.778	5.25684e-05
E2F8	ENSG00000129173	protein_coding	2.448	1.632-3.671	1.48965e-05
GINS1	ENSG00000101003	protein_coding	2.448	1.592-3.765	4.55277e-05
EMC6	ENSG00000127774	protein_coding	2.447	1.622-3.692	1.9916e-05
UCKL1	ENSG00000198276	protein_coding	2.447	1.445-4.143	0.000873292
TAS2R4	ENSG00000127364	protein_coding	2.446	1.607-3.721	2.96897e-05
CCDC114	ENSG00000105479	protein_coding	2.446	1.627-3.678	1.69789e-05
LSM8	ENSG00000128534	protein_coding	2.446	1.615-3.702	2.36807e-05
MS4A6A	ENSG00000110077	protein_coding	2.446	1.627-3.678	1.71089e-05
RNF224	ENSG00000233198	protein_coding	2.445	1.631-3.667	1.51528e-05
TMEM163	ENSG00000152128	protein_coding	2.445	1.627-3.673	1.68171e-05
RNF8	ENSG00000112130	protein_coding	2.444	1.626-3.672	1.71917e-05
NEIL1	ENSG00000140398	protein_coding	2.444	1.544-3.867	0.000135712
CDKN2C	ENSG00000123080	protein_coding	2.444	1.630-3.664	1.5184e-05
RAB33A	ENSG00000134594	protein_coding	2.443	1.333-4.477	0.00386958
ABHD14A-ACY1	ENSG00000114786	protein_coding	2.443	1.620-3.685	2.04097e-05
NR2C2AP	ENSG00000184162	protein_coding	2.442	1.628-3.662	1.56929e-05
XRCC2	ENSG00000196584	protein_coding	2.442	1.628-3.663	1.5853e-05
OR13J1	ENSG00000168828	protein_coding	2.442	1.553-3.840	0.000110009
AC010325.1	ENSG00000261341	protein_coding	2.442	1.443-4.132	0.00088353
SLC9A5	ENSG00000135740	protein_coding	2.441	1.567-3.801	7.89159e-05
USH1C	ENSG00000006611	protein_coding	2.441	1.332-4.475	0.00389556
TAS2R20	ENSG00000255837	protein_coding	2.440	1.598-3.727	3.65391e-05
TPRN	ENSG00000176058	protein_coding	2.439	1.559-3.817	9.49696e-05
ZNF579	ENSG00000218891	protein_coding	2.439	1.487-4.000	0.00041097
PTGER1	ENSG00000160951	protein_coding	2.438	1.357-4.380	0.00287136
SUGP2	ENSG00000064607	protein_coding	2.438	1.482-4.010	0.000450992
DUSP7	ENSG00000164086	protein_coding	2.437	1.400-4.243	0.00164097
GSC	ENSG00000133937	protein_coding	2.436	1.612-3.680	2.34973e-05
HTRA2	ENSG00000115317	protein_coding	2.436	1.618-3.669	2.00052e-05
IQCD	ENSG00000166578	protein_coding	2.435	1.622-3.657	1.7763e-05
ADORA1	ENSG00000163485	protein_coding	2.435	1.456-4.071	0.000689356
CFAP36	ENSG00000163001	protein_coding	2.435	1.610-3.682	2.49527e-05
HAL	ENSG00000084110	protein_coding	2.435	1.589-3.732	4.37416e-05
PDRG1	ENSG00000088356	protein_coding	2.434	1.611-3.677	2.39281e-05
CLCN2	ENSG00000114859	protein_coding	2.434	1.622-3.652	1.74553e-05
PILRB	ENSG00000121716	protein_coding	2.434	1.600-3.703	3.22093e-05
C5AR2	ENSG00000134830	protein_coding	2.434	1.605-3.691	2.79846e-05
SLC4A5	ENSG00000188687	protein_coding	2.434	1.439-4.117	0.000907479
NHLH1	ENSG00000171786	protein_coding	2.433	1.587-3.728	4.47528e-05
PNPLA6	ENSG00000032444	protein_coding	2.433	1.530-3.870	0.000172389
RNASE1	ENSG00000129538	protein_coding	2.432	1.616-3.660	2.02386e-05
SMIM17	ENSG00000268182	protein_coding	2.432	1.609-3.676	2.49696e-05
IFI30	ENSG00000216490	protein_coding	2.432	1.547-3.823	0.000117041
B3GNTL1	ENSG00000175711	protein_coding	2.432	1.437-4.114	0.000928081
MUTYH	ENSG00000132781	protein_coding	2.431	1.468-4.027	0.000557885
PARVG	ENSG00000138964	protein_coding	2.431	1.615-3.657	2.04737e-05
GPR137C	ENSG00000180998	protein_coding	2.430	1.580-3.736	5.23924e-05
CEP55	ENSG00000138180	protein_coding	2.428	1.584-3.721	4.6902e-05
SPRN	ENSG00000203772	protein_coding	2.428	1.452-4.061	0.000719388
STAB1	ENSG00000010327	protein_coding	2.427	1.613-3.652	2.08297e-05
CHST13	ENSG00000180767	protein_coding	2.427	1.616-3.647	1.95976e-05
TAF1C	ENSG00000103168	protein_coding	2.426	1.396-4.218	0.00168033
TCTEX1D2	ENSG00000213123	protein_coding	2.426	1.606-3.666	2.57578e-05
PLK4	ENSG00000142731	protein_coding	2.426	1.613-3.649	2.06533e-05
MKI67	ENSG00000148773	protein_coding	2.426	1.618-3.638	1.7908e-05
MAFG	ENSG00000197063	protein_coding	2.426	1.597-3.685	3.28685e-05
CDT1	ENSG00000167513	protein_coding	2.425	1.613-3.646	2.07313e-05
DNASE1L2	ENSG00000167968	protein_coding	2.425	1.586-3.707	4.31528e-05
AC069503.2	ENSG00000256950	protein_coding	2.425	1.581-3.720	4.92756e-05
LY6E	ENSG00000160932	protein_coding	2.424	1.374-4.278	0.0022441
TRIM59	ENSG00000213186	protein_coding	2.423	1.608-3.650	2.30445e-05
CAMK2N2	ENSG00000163888	protein_coding	2.422	1.613-3.638	2.02474e-05
TBC1D10B	ENSG00000169221	protein_coding	2.422	1.593-3.682	3.52559e-05
GABBR1	ENSG00000204681	protein_coding	2.422	1.393-4.212	0.00173257
LYL1	ENSG00000104903	protein_coding	2.422	1.612-3.637	2.03282e-05
PRR11	ENSG00000068489	protein_coding	2.421	1.616-3.629	1.83785e-05
AVIL	ENSG00000135407	protein_coding	2.421	1.614-3.632	1.93704e-05
ABT1	ENSG00000146109	protein_coding	2.421	1.555-3.768	9.02893e-05
KIF11	ENSG00000138160	protein_coding	2.420	1.614-3.629	1.8906e-05
PMPCA	ENSG00000165688	protein_coding	2.420	1.614-3.628	1.89718e-05
COX19	ENSG00000240230	protein_coding	2.420	1.393-4.203	0.0017084
TOP2A	ENSG00000131747	protein_coding	2.419	1.610-3.633	2.08589e-05
MS4A7	ENSG00000166927	protein_coding	2.419	1.611-3.633	2.07088e-05
TCEA2	ENSG00000171703	protein_coding	2.419	1.613-3.627	1.93198e-05
ZGPAT	ENSG00000197114	protein_coding	2.419	1.611-3.632	2.0702e-05
SLC38A6	ENSG00000139974	protein_coding	2.419	1.599-3.660	2.87577e-05
RPA2	ENSG00000117748	protein_coding	2.418	1.603-3.648	2.56959e-05
PTCH2	ENSG00000117425	protein_coding	2.417	1.612-3.623	1.94876e-05
ARL6IP4	ENSG00000182196	protein_coding	2.417	1.518-3.848	0.000200452
FMNL3	ENSG00000161791	protein_coding	2.416	1.609-3.628	2.10058e-05
SIX3	ENSG00000138083	protein_coding	2.416	1.559-3.743	7.84397e-05
NRGN	ENSG00000154146	protein_coding	2.416	1.611-3.623	1.99081e-05
UCN	ENSG00000163794	protein_coding	2.413	1.496-3.891	0.000304542
MSI1	ENSG00000135097	protein_coding	2.413	1.609-3.618	2.02811e-05
PLEKHH3	ENSG00000068137	protein_coding	2.413	1.605-3.628	2.2987e-05
C1orf162	ENSG00000143110	protein_coding	2.413	1.507-3.863	0.000242978
AP4B1	ENSG00000134262	protein_coding	2.413	1.484-3.924	0.000383402
CCDC151	ENSG00000198003	protein_coding	2.413	1.507-3.863	0.000243703
C11orf53	ENSG00000150750	protein_coding	2.412	1.607-3.620	2.12952e-05
NKX6-1	ENSG00000163623	protein_coding	2.412	1.604-3.627	2.331e-05
TTK	ENSG00000112742	protein_coding	2.411	1.601-3.632	2.53858e-05
RNPC3	ENSG00000185946	protein_coding	2.410	1.501-3.869	0.000271462
PIWIL4	ENSG00000134627	protein_coding	2.409	1.592-3.645	3.19894e-05
SOX11	ENSG00000176887	protein_coding	2.409	1.607-3.611	2.08605e-05
ANAPC2	ENSG00000176248	protein_coding	2.408	1.481-3.915	0.000394308
EFNA2	ENSG00000099617	protein_coding	2.407	1.596-3.630	2.81249e-05
CTAGE4	ENSG00000225932	protein_coding	2.406	1.595-3.629	2.869e-05
TMEM250	ENSG00000238227	protein_coding	2.406	1.594-3.630	2.88666e-05
BLM	ENSG00000197299	protein_coding	2.406	1.339-4.322	0.00332272
RAB11FIP3	ENSG00000090565	protein_coding	2.406	1.575-3.675	4.87976e-05
ARL8A	ENSG00000143862	protein_coding	2.406	1.605-3.607	2.14537e-05
POLRMT	ENSG00000099821	protein_coding	2.405	1.551-3.729	8.80619e-05
PCLAF	ENSG00000166803	protein_coding	2.404	1.597-3.619	2.63555e-05
ZBTB46	ENSG00000130584	protein_coding	2.404	1.603-3.605	2.19583e-05
PRAM1	ENSG00000133246	protein_coding	2.402	1.565-3.685	6.08379e-05
ZNF202	ENSG00000166261	protein_coding	2.402	1.399-4.125	0.00148848
RNPS1	ENSG00000205937	protein_coding	2.402	1.336-4.316	0.00339099
PFDN4	ENSG00000101132	protein_coding	2.402	1.587-3.636	3.40834e-05
WFIKKN1	ENSG00000127578	protein_coding	2.401	1.548-3.722	9.04853e-05
ZNF418	ENSG00000196724	protein_coding	2.401	1.434-4.020	0.000870683
AP1S2	ENSG00000182287	protein_coding	2.401	1.508-3.822	0.00022211
SPNS1	ENSG00000169682	protein_coding	2.400	1.599-3.601	2.37674e-05
ARHGAP11A	ENSG00000198826	protein_coding	2.399	1.595-3.607	2.61722e-05
GGN	ENSG00000179168	protein_coding	2.399	1.570-3.667	5.26514e-05
RINL	ENSG00000187994	protein_coding	2.399	1.590-3.620	3.06829e-05
TUSC2	ENSG00000114383	protein_coding	2.398	1.590-3.615	3.00118e-05
LIMK1	ENSG00000106683	protein_coding	2.398	1.593-3.609	2.74488e-05
SPINDOC	ENSG00000168005	protein_coding	2.398	1.595-3.604	2.59082e-05
CEP43	ENSG00000213066	protein_coding	2.397	1.377-4.172	0.00199694
NMU	ENSG00000109255	protein_coding	2.396	1.586-3.619	3.29403e-05
ABTB1	ENSG00000114626	protein_coding	2.396	1.546-3.715	9.33835e-05
RING1	ENSG00000204227	protein_coding	2.395	1.585-3.619	3.3381e-05
KLC2	ENSG00000174996	protein_coding	2.394	1.596-3.591	2.46109e-05
FAM189B	ENSG00000160767	protein_coding	2.394	1.566-3.660	5.5046e-05
TMEM81	ENSG00000174529	protein_coding	2.393	1.588-3.605	2.99753e-05
DMTF1	ENSG00000135164	protein_coding	2.392	1.518-3.768	0.000170282
DNASE1	ENSG00000213918	protein_coding	2.392	1.596-3.585	2.41089e-05
AZIN2	ENSG00000142920	protein_coding	2.391	1.542-3.707	9.73001e-05
TMEM151B	ENSG00000178233	protein_coding	2.391	1.592-3.590	2.66268e-05
AGAP2	ENSG00000135439	protein_coding	2.387	1.575-3.619	4.16792e-05
INSL5	ENSG00000172410	protein_coding	2.386	1.525-3.735	0.000142001
ITIH3	ENSG00000162267	protein_coding	2.385	1.584-3.590	3.11283e-05
STX10	ENSG00000104915	protein_coding	2.385	1.585-3.589	3.02986e-05
CPT1B	ENSG00000205560	protein_coding	2.385	1.588-3.583	2.80467e-05
COL1A1	ENSG00000108821	protein_coding	2.385	1.592-3.575	2.53278e-05
HOXC5	ENSG00000172789	protein_coding	2.384	1.579-3.597	3.52451e-05
HMGB2	ENSG00000164104	protein_coding	2.383	1.589-3.575	2.66882e-05
MRPS21	ENSG00000266472	protein_coding	2.383	1.425-3.984	0.000929376
LHB	ENSG00000104826	protein_coding	2.382	1.586-3.576	2.85452e-05
CCDC124	ENSG00000007080	protein_coding	2.381	1.583-3.580	3.07956e-05
LKAAEAR1	ENSG00000171695	protein_coding	2.381	1.487-3.811	0.000304054
ZNF707	ENSG00000181135	protein_coding	2.381	1.578-3.592	3.53659e-05
JSRP1	ENSG00000167476	protein_coding	2.381	1.371-4.137	0.00207695
HDAC7	ENSG00000061273	protein_coding	2.380	1.577-3.591	3.64078e-05
SEPTIN5	ENSG00000184702	protein_coding	2.380	1.575-3.597	3.81997e-05
RSKR	ENSG00000167524	protein_coding	2.380	1.586-3.572	2.8156e-05
ZFYVE28	ENSG00000159733	protein_coding	2.379	1.438-3.938	0.000744601
KCNAB2	ENSG00000069424	protein_coding	2.379	1.585-3.572	2.9154e-05
DOCK6	ENSG00000130158	protein_coding	2.379	1.584-3.572	2.97244e-05
GINS2	ENSG00000131153	protein_coding	2.379	1.581-3.580	3.19715e-05
HMOX1	ENSG00000100292	protein_coding	2.379	1.575-3.592	3.76436e-05
ZNF224	ENSG00000267680	protein_coding	2.379	1.448-3.908	0.000624159
BBC3	ENSG00000105327	protein_coding	2.378	1.581-3.576	3.18487e-05
KNL1	ENSG00000137812	protein_coding	2.378	1.584-3.571	2.96203e-05
PLIN1	ENSG00000166819	protein_coding	2.377	1.534-3.683	0.000106114
OBSL1	ENSG00000124006	protein_coding	2.377	1.579-3.577	3.33871e-05
HSF1	ENSG00000185122	protein_coding	2.377	1.579-3.579	3.34778e-05
NOP58	ENSG00000055044	protein_coding	2.377	1.527-3.700	0.000125512
NDUFAF8	ENSG00000224877	protein_coding	2.377	1.586-3.563	2.74321e-05
DOK2	ENSG00000147443	protein_coding	2.377	1.583-3.570	2.98506e-05
CWC15	ENSG00000150316	protein_coding	2.377	1.495-3.780	0.00025407
NOC4L	ENSG00000184967	protein_coding	2.376	1.581-3.572	3.1375e-05
MAD2L1	ENSG00000164109	protein_coding	2.376	1.585-3.561	2.8148e-05
UNC119	ENSG00000109103	protein_coding	2.375	1.583-3.562	2.90498e-05
CHCHD6	ENSG00000159685	protein_coding	2.375	1.580-3.570	3.19249e-05
ZNF263	ENSG00000006194	protein_coding	2.375	1.581-3.570	3.14781e-05
TMEM266	ENSG00000169758	protein_coding	2.373	1.366-4.124	0.00217449
C8orf76	ENSG00000189376	protein_coding	2.372	1.581-3.559	3.01107e-05
PUSL1	ENSG00000169972	protein_coding	2.372	1.583-3.555	2.86372e-05
CXorf65	ENSG00000204165	protein_coding	2.371	1.548-3.633	7.25177e-05
CCNB2	ENSG00000157456	protein_coding	2.371	1.581-3.555	2.94589e-05
ANKMY1	ENSG00000144504	protein_coding	2.370	1.400-4.011	0.00130682
UFD1	ENSG00000070010	protein_coding	2.370	1.578-3.560	3.24848e-05
CENPM	ENSG00000100162	protein_coding	2.369	1.570-3.574	3.99238e-05
GPR19	ENSG00000183150	protein_coding	2.368	1.565-3.582	4.48786e-05
SLC29A2	ENSG00000174669	protein_coding	2.368	1.570-3.571	3.91129e-05
FAM111B	ENSG00000189057	protein_coding	2.367	1.576-3.556	3.29797e-05
CCNE1	ENSG00000105173	protein_coding	2.367	1.544-3.627	7.63889e-05
RNASEK	ENSG00000219200	protein_coding	2.365	1.340-4.175	0.00297824
TYMS	ENSG00000176890	protein_coding	2.364	1.559-3.584	5.04973e-05
DNLZ	ENSG00000213221	protein_coding	2.363	1.566-3.566	4.19043e-05
METRNL	ENSG00000176845	protein_coding	2.363	1.574-3.545	3.30049e-05
EBNA1BP2	ENSG00000117395	protein_coding	2.363	1.566-3.565	4.15247e-05
AKAP17A	ENSG00000197976	protein_coding	2.362	1.358-4.108	0.00232999
MAP11	ENSG00000146826	protein_coding	2.362	1.573-3.545	3.36907e-05
SUPT7L	ENSG00000119760	protein_coding	2.362	1.393-4.004	0.00142145
RCN3	ENSG00000142552	protein_coding	2.361	1.566-3.560	4.1384e-05
RACGAP1	ENSG00000161800	protein_coding	2.361	1.567-3.560	4.06689e-05
ZMYND15	ENSG00000141497	protein_coding	2.361	1.563-3.565	4.42027e-05
FBXL6	ENSG00000182325	protein_coding	2.361	1.576-3.539	3.15192e-05
NCAPH2	ENSG00000025770	protein_coding	2.359	1.543-3.605	7.40222e-05
PDE6D	ENSG00000156973	protein_coding	2.359	1.482-3.755	0.000297344
IL36RN	ENSG00000136695	protein_coding	2.359	1.569-3.548	3.72089e-05
MTX1	ENSG00000173171	protein_coding	2.359	1.548-3.595	6.51577e-05
HPX	ENSG00000110169	protein_coding	2.358	1.563-3.557	4.33167e-05
NUP107	ENSG00000111581	protein_coding	2.358	1.333-4.170	0.00319496
NSD2	ENSG00000109685	protein_coding	2.357	1.555-3.571	5.27962e-05
JPT1	ENSG00000189159	protein_coding	2.357	1.563-3.554	4.25613e-05
FAM131B	ENSG00000159784	protein_coding	2.356	1.467-3.781	0.000387734
PRAF2	ENSG00000243279	protein_coding	2.356	1.311-4.232	0.00414352
CCDC65	ENSG00000139537	protein_coding	2.355	1.564-3.548	4.13869e-05
MAGEA8	ENSG00000156009	protein_coding	2.354	1.480-3.744	0.000297553
THEMIS2	ENSG00000130775	protein_coding	2.354	1.568-3.534	3.66356e-05
ADA	ENSG00000196839	protein_coding	2.354	1.569-3.530	3.51098e-05
KLRK1	ENSG00000213809	protein_coding	2.353	1.466-3.778	0.000392992
CREBZF	ENSG00000137504	protein_coding	2.352	1.516-3.651	0.000136779
RNASEH2C	ENSG00000172922	protein_coding	2.352	1.568-3.526	3.5374e-05
SERPINH1	ENSG00000149257	protein_coding	2.352	1.565-3.534	3.88725e-05
ZBTB48	ENSG00000204859	protein_coding	2.351	1.468-3.767	0.000376964
ZNF77	ENSG00000175691	protein_coding	2.351	1.403-3.939	0.00116416
C1orf127	ENSG00000175262	protein_coding	2.351	1.495-3.697	0.000214858
HS3ST1	ENSG00000002587	protein_coding	2.351	1.568-3.526	3.56557e-05
MRPL16	ENSG00000166902	protein_coding	2.351	1.560-3.542	4.38022e-05
INTS11	ENSG00000127054	protein_coding	2.350	1.445-3.822	0.000570992
TMEM186	ENSG00000184857	protein_coding	2.350	1.556-3.549	4.84381e-05
TEX19	ENSG00000182459	protein_coding	2.350	1.566-3.526	3.68374e-05
INPPL1	ENSG00000165458	protein_coding	2.350	1.560-3.539	4.35158e-05
PLAC8L1	ENSG00000173261	protein_coding	2.349	1.541-3.581	7.16494e-05
HLX	ENSG00000136630	protein_coding	2.349	1.562-3.533	4.07295e-05
ISLR2	ENSG00000167178	protein_coding	2.348	1.567-3.519	3.51969e-05
CTHRC1	ENSG00000164932	protein_coding	2.346	1.417-3.884	0.000921011
GFER	ENSG00000127554	protein_coding	2.346	1.564-3.517	3.72457e-05
MARK3	ENSG00000075413	protein_coding	2.346	1.464-3.760	0.000393557
SPI1	ENSG00000066336	protein_coding	2.345	1.563-3.518	3.82376e-05
ZNF212	ENSG00000170260	protein_coding	2.345	1.543-3.565	6.59222e-05
SMC4	ENSG00000113810	protein_coding	2.345	1.464-3.755	0.000388812
CHCHD3	ENSG00000106554	protein_coding	2.345	1.553-3.541	5.03207e-05
DDX41	ENSG00000183258	protein_coding	2.345	1.559-3.528	4.30705e-05
SCN8A	ENSG00000196876	protein_coding	2.345	1.555-3.535	4.73592e-05
C12orf71	ENSG00000214700	protein_coding	2.344	1.491-3.685	0.000223614
LILRA4	ENSG00000239961	protein_coding	2.344	1.557-3.529	4.50397e-05
LINC00634	ENSG00000205704	protein_coding	2.344	1.555-3.535	4.76826e-05
AMDHD2	ENSG00000162066	protein_coding	2.343	1.523-3.605	0.000106614
PLXDC1	ENSG00000161381	protein_coding	2.343	1.553-3.535	4.97888e-05
AC011499.1	ENSG00000267157	protein_coding	2.342	1.325-4.139	0.00339301
SLFNL1	ENSG00000171790	protein_coding	2.341	1.549-3.536	5.34486e-05
CCDC59	ENSG00000133773	protein_coding	2.341	1.528-3.588	9.41361e-05
LRWD1	ENSG00000161036	protein_coding	2.340	1.536-3.566	7.57669e-05
ZNF101	ENSG00000181896	protein_coding	2.339	1.362-4.018	0.00207547
NUMBL	ENSG00000105245	protein_coding	2.338	1.537-3.554	7.14931e-05
ENTPD8	ENSG00000188833	protein_coding	2.337	1.554-3.515	4.56697e-05
KRT72	ENSG00000170486	protein_coding	2.337	1.541-3.542	6.39285e-05
P3H1	ENSG00000117385	protein_coding	2.337	1.324-4.124	0.00339758
ARHGDIG	ENSG00000242173	protein_coding	2.336	1.558-3.502	4.03034e-05
UBA3	ENSG00000144744	protein_coding	2.336	1.423-3.834	0.00079294
PKN3	ENSG00000160447	protein_coding	2.336	1.552-3.518	4.84905e-05
AC090004.1	ENSG00000268279	protein_coding	2.336	1.557-3.506	4.17447e-05
PCDH12	ENSG00000113555	protein_coding	2.335	1.556-3.503	4.21102e-05
RMI2	ENSG00000175643	protein_coding	2.334	1.542-3.532	6.10616e-05
LRGUK	ENSG00000155530	protein_coding	2.334	1.299-4.194	0.00458189
KCP	ENSG00000135253	protein_coding	2.334	1.485-3.668	0.000237433
CTSZ	ENSG00000101160	protein_coding	2.334	1.545-3.526	5.7047e-05
DCUN1D2	ENSG00000150401	protein_coding	2.334	1.343-4.056	0.00264467
SPARC	ENSG00000113140	protein_coding	2.333	1.557-3.498	4.06908e-05
BRF1	ENSG00000185024	protein_coding	2.333	1.542-3.531	6.08262e-05
COPS5	ENSG00000121022	protein_coding	2.330	1.543-3.519	5.73638e-05
ADAM11	ENSG00000073670	protein_coding	2.330	1.548-3.506	4.96281e-05
ITGAX	ENSG00000140678	protein_coding	2.330	1.525-3.560	9.17152e-05
BLMH	ENSG00000108578	protein_coding	2.330	1.319-4.116	0.00356344
CDK16	ENSG00000102225	protein_coding	2.330	1.551-3.500	4.60986e-05
CLBA1	ENSG00000140104	protein_coding	2.329	1.548-3.504	4.9346e-05
ECHDC2	ENSG00000121310	protein_coding	2.329	1.518-3.573	0.000107517
POC1B-GALNT4	ENSG00000259075	protein_coding	2.329	1.392-3.897	0.00128803
FAM24B	ENSG00000213185	protein_coding	2.328	1.540-3.520	6.09411e-05
HSD17B10	ENSG00000072506	protein_coding	2.328	1.553-3.490	4.32725e-05
SNAP47	ENSG00000143740	protein_coding	2.328	1.340-4.046	0.0027236
STX2	ENSG00000111450	protein_coding	2.328	1.553-3.491	4.31147e-05
PRPF31	ENSG00000105618	protein_coding	2.327	1.392-3.890	0.00127823
MKNK1	ENSG00000079277	protein_coding	2.326	1.545-3.502	5.29361e-05
IL9R	ENSG00000124334	protein_coding	2.325	1.544-3.502	5.32723e-05
ANKRD44	ENSG00000065413	protein_coding	2.325	1.373-3.937	0.00168664
ERMN	ENSG00000136541	protein_coding	2.324	1.542-3.500	5.50038e-05
FLACC1	ENSG00000155749	protein_coding	2.324	1.405-3.845	0.00102866
GDI1	ENSG00000203879	protein_coding	2.324	1.544-3.500	5.35714e-05
PUS1	ENSG00000177192	protein_coding	2.323	1.549-3.482	4.51021e-05
CLK4	ENSG00000113240	protein_coding	2.322	1.333-4.042	0.00291017
TAFA3	ENSG00000184599	protein_coding	2.322	1.548-3.483	4.66574e-05
SPOCK2	ENSG00000107742	protein_coding	2.321	1.547-3.481	4.67643e-05
RIPPLY3	ENSG00000183145	protein_coding	2.320	1.538-3.500	5.96856e-05
GRM2	ENSG00000164082	protein_coding	2.320	1.544-3.487	5.14712e-05
TIMM10	ENSG00000134809	protein_coding	2.320	1.538-3.499	5.95071e-05
CCDC50	ENSG00000152492	protein_coding	2.320	1.543-3.487	5.25583e-05
FAM241B	ENSG00000171224	protein_coding	2.320	1.539-3.498	5.86845e-05
TOR3A	ENSG00000186283	protein_coding	2.320	1.535-3.507	6.50012e-05
CCNQ	ENSG00000262919	protein_coding	2.320	1.547-3.480	4.66568e-05
IKBKB	ENSG00000104365	protein_coding	2.320	1.400-3.843	0.00108668
SNAPIN	ENSG00000143553	protein_coding	2.318	1.538-3.496	5.96591e-05
METRN	ENSG00000103260	protein_coding	2.318	1.525-3.525	8.37597e-05
GAL3ST4	ENSG00000197093	protein_coding	2.317	1.523-3.526	8.72791e-05
PPP1R3F	ENSG00000049769	protein_coding	2.317	1.542-3.481	5.19212e-05
SOWAHD	ENSG00000187808	protein_coding	2.317	1.495-3.589	0.000170018
REM2	ENSG00000139890	protein_coding	2.316	1.535-3.494	6.24026e-05
SLC15A3	ENSG00000110446	protein_coding	2.316	1.543-3.476	5.01429e-05
UBE2M	ENSG00000130725	protein_coding	2.316	1.543-3.478	5.07253e-05
ANKRD10	ENSG00000088448	protein_coding	2.316	1.331-4.028	0.00294319
ADCY4	ENSG00000129467	protein_coding	2.315	1.518-3.532	9.74744e-05
CLEC7A	ENSG00000172243	protein_coding	2.315	1.541-3.476	5.25029e-05
IGHMBP2	ENSG00000132740	protein_coding	2.315	1.311-4.088	0.003797
PET100	ENSG00000229833	protein_coding	2.314	1.288-4.157	0.00502668
RXRB	ENSG00000204231	protein_coding	2.313	1.535-3.486	6.12342e-05
GRK6	ENSG00000198055	protein_coding	2.313	1.529-3.499	7.24358e-05
ACRBP	ENSG00000111644	protein_coding	2.313	1.380-3.878	0.00146547
MTBP	ENSG00000172167	protein_coding	2.313	1.539-3.477	5.50192e-05
GTPBP2	ENSG00000172432	protein_coding	2.312	1.453-3.680	0.000405707
CSF2RA	ENSG00000198223	protein_coding	2.312	1.540-3.470	5.31403e-05
CDHR2	ENSG00000074276	protein_coding	2.312	1.533-3.486	6.30613e-05
COL7A1	ENSG00000114270	protein_coding	2.312	1.442-3.707	0.000504391
IP6K2	ENSG00000068745	protein_coding	2.312	1.540-3.473	5.36312e-05
EGFL7	ENSG00000172889	protein_coding	2.311	1.537-3.475	5.6841e-05
PNISR	ENSG00000132424	protein_coding	2.311	1.393-3.835	0.0011877
FKBP3	ENSG00000100442	protein_coding	2.311	1.540-3.470	5.2786e-05
ZSCAN9	ENSG00000137185	protein_coding	2.311	1.409-3.790	0.000899509
PSTPIP1	ENSG00000140368	protein_coding	2.310	1.540-3.467	5.24786e-05
SPIRE2	ENSG00000204991	protein_coding	2.310	1.532-3.485	6.53398e-05
PRDM12	ENSG00000130711	protein_coding	2.310	1.535-3.475	5.88526e-05
GRK1	ENSG00000185974	protein_coding	2.310	1.532-3.483	6.41885e-05
NPIPB13	ENSG00000198064	protein_coding	2.310	1.510-3.534	0.000114564
ZNF513	ENSG00000163795	protein_coding	2.310	1.541-3.462	5.04986e-05
DOK1	ENSG00000115325	protein_coding	2.309	1.536-3.470	5.68689e-05
ARHGAP9	ENSG00000123329	protein_coding	2.309	1.536-3.469	5.65637e-05
FADD	ENSG00000168040	protein_coding	2.309	1.537-3.470	5.62281e-05
ZNF705E	ENSG00000214534	protein_coding	2.308	1.407-3.784	0.000918496
NECAB2	ENSG00000103154	protein_coding	2.308	1.329-4.010	0.00299265
DTL	ENSG00000143476	protein_coding	2.307	1.532-3.472	6.18415e-05
MORN1	ENSG00000116151	protein_coding	2.307	1.305-4.077	0.00401874
PPP2R5B	ENSG00000068971	protein_coding	2.306	1.538-3.459	5.33067e-05
SGSM2	ENSG00000141258	protein_coding	2.306	1.344-3.955	0.00240596
PLGLB1	ENSG00000183281	protein_coding	2.306	1.487-3.577	0.000190858
SLC16A3	ENSG00000141526	protein_coding	2.305	1.526-3.482	7.19229e-05
NOP56	ENSG00000101361	protein_coding	2.305	1.481-3.587	0.000215563
ARFRP1	ENSG00000101246	protein_coding	2.305	1.473-3.606	0.00025486
HES7	ENSG00000179111	protein_coding	2.304	1.492-3.556	0.000164962
ARHGAP45	ENSG00000180448	protein_coding	2.304	1.378-3.852	0.0014641
RBIS	ENSG00000176731	protein_coding	2.303	1.531-3.466	6.25775e-05
URM1	ENSG00000167118	protein_coding	2.303	1.535-3.454	5.48574e-05
APLNR	ENSG00000134817	protein_coding	2.303	1.535-3.456	5.64672e-05
ZSWIM9	ENSG00000185453	protein_coding	2.302	1.536-3.451	5.39483e-05
GRIN2C	ENSG00000161509	protein_coding	2.302	1.524-3.479	7.48829e-05
IDH3B	ENSG00000101365	protein_coding	2.302	1.525-3.473	7.12324e-05
GABRD	ENSG00000187730	protein_coding	2.302	1.535-3.453	5.57259e-05
UCN2	ENSG00000145040	protein_coding	2.301	1.514-3.496	9.48958e-05
ISYNA1	ENSG00000105655	protein_coding	2.301	1.531-3.458	6.05462e-05
SF1	ENSG00000168066	protein_coding	2.301	1.516-3.494	9.13444e-05
HMMR	ENSG00000072571	protein_coding	2.301	1.533-3.454	5.74403e-05
E4F1	ENSG00000167967	protein_coding	2.301	1.526-3.470	6.95007e-05
SDS	ENSG00000135094	protein_coding	2.301	1.447-3.658	0.000429128
CYC1	ENSG00000179091	protein_coding	2.300	1.517-3.487	8.66868e-05
AMZ1	ENSG00000174945	protein_coding	2.300	1.534-3.448	5.50577e-05
CD300LF	ENSG00000186074	protein_coding	2.299	1.513-3.494	9.68196e-05
AIF1	ENSG00000204472	protein_coding	2.299	1.532-3.451	5.80713e-05
TMEM160	ENSG00000130748	protein_coding	2.298	1.530-3.450	6.03657e-05
KANK3	ENSG00000186994	protein_coding	2.298	1.529-3.452	6.20965e-05
PANX2	ENSG00000073150	protein_coding	2.297	1.531-3.448	5.924e-05
PDCD6	ENSG00000249915	protein_coding	2.296	1.532-3.442	5.73081e-05
HNRNPAB	ENSG00000197451	protein_coding	2.296	1.532-3.441	5.66422e-05
TYROBP	ENSG00000011600	protein_coding	2.296	1.520-3.469	7.80694e-05
SLC20A1	ENSG00000144136	protein_coding	2.295	1.525-3.456	6.8519e-05
RALY	ENSG00000125970	protein_coding	2.295	1.529-3.445	6.07778e-05
RAPSN	ENSG00000165917	protein_coding	2.294	1.339-3.929	0.00249924
S100PBP	ENSG00000116497	protein_coding	2.294	1.463-3.598	0.000299328
ZNF26	ENSG00000198393	protein_coding	2.294	1.479-3.559	0.000209381
FAM78A	ENSG00000126882	protein_coding	2.293	1.518-3.465	8.05351e-05
DNMT1	ENSG00000130816	protein_coding	2.293	1.351-3.892	0.00210135
TMA7	ENSG00000232112	protein_coding	2.292	1.528-3.437	6.10344e-05
SAC3D1	ENSG00000168061	protein_coding	2.292	1.527-3.442	6.33662e-05
ZNF502	ENSG00000196653	protein_coding	2.292	1.408-3.732	0.00085158
RELT	ENSG00000054967	protein_coding	2.291	1.514-3.467	8.77604e-05
NAT9	ENSG00000109065	protein_coding	2.291	1.456-3.604	0.000334644
MED30	ENSG00000164758	protein_coding	2.291	1.521-3.450	7.26571e-05
ATAT1	ENSG00000137343	protein_coding	2.290	1.520-3.449	7.40806e-05
ANAPC4	ENSG00000053900	protein_coding	2.290	1.394-3.760	0.00106341
EIF4A1	ENSG00000161960	protein_coding	2.289	1.515-3.459	8.34937e-05
ZNF793	ENSG00000188227	protein_coding	2.288	1.351-3.875	0.00208047
ISOC2	ENSG00000063241	protein_coding	2.288	1.519-3.445	7.44703e-05
SIN3B	ENSG00000127511	protein_coding	2.287	1.520-3.440	7.16635e-05
ATP2A1	ENSG00000196296	protein_coding	2.287	1.351-3.872	0.00206848
FN3K	ENSG00000167363	protein_coding	2.287	1.509-3.467	9.68542e-05
BTBD19	ENSG00000222009	protein_coding	2.286	1.524-3.430	6.42565e-05
GATD3B	ENSG00000280071	protein_coding	2.286	1.445-3.616	0.000407552
SNRPE	ENSG00000182004	protein_coding	2.285	1.507-3.465	0.000100617
DNAJC2	ENSG00000105821	protein_coding	2.285	1.294-4.035	0.00437852
SLC25A39	ENSG00000013306	protein_coding	2.284	1.524-3.423	6.36957e-05
DPEP1	ENSG00000015413	protein_coding	2.284	1.406-3.712	0.000853817
MRPL47	ENSG00000136522	protein_coding	2.283	1.514-3.442	8.09847e-05
MINAR1	ENSG00000169330	protein_coding	2.282	1.314-3.964	0.00340237
TRABD	ENSG00000170638	protein_coding	2.282	1.518-3.432	7.34065e-05
CYP3A4	ENSG00000160868	protein_coding	2.281	1.516-3.431	7.563e-05
OSCAR	ENSG00000170909	protein_coding	2.281	1.522-3.420	6.54719e-05
ZNF316	ENSG00000205903	protein_coding	2.280	1.521-3.420	6.69723e-05
DVL3	ENSG00000161202	protein_coding	2.280	1.505-3.453	9.98707e-05
UBE2D2	ENSG00000131508	protein_coding	2.280	1.521-3.418	6.53513e-05
CXorf56	ENSG00000018610	protein_coding	2.280	1.345-3.865	0.00222002
RASAL3	ENSG00000105122	protein_coding	2.280	1.514-3.432	7.86478e-05
NUP42	ENSG00000136243	protein_coding	2.279	1.520-3.417	6.66845e-05
GOLGA6L9	ENSG00000197978	protein_coding	2.279	1.448-3.588	0.00037294
UNG	ENSG00000076248	protein_coding	2.279	1.517-3.423	7.26828e-05
FERMT3	ENSG00000149781	protein_coding	2.278	1.510-3.437	8.64817e-05
C20orf27	ENSG00000101220	protein_coding	2.278	1.498-3.465	0.000119065
FCGR2A	ENSG00000143226	protein_coding	2.277	1.518-3.415	6.88139e-05
KCNK12	ENSG00000184261	protein_coding	2.277	1.290-4.018	0.00454002
FLYWCH2	ENSG00000162076	protein_coding	2.276	1.422-3.644	0.000610501
ZNF284	ENSG00000186026	protein_coding	2.276	1.400-3.698	0.000902561
STPG3	ENSG00000197768	protein_coding	2.276	1.518-3.414	6.98288e-05
A3GALT2	ENSG00000184389	protein_coding	2.276	1.515-3.418	7.38659e-05
CABLES1	ENSG00000134508	protein_coding	2.276	1.486-3.488	0.000157848
AMN	ENSG00000166126	protein_coding	2.275	1.515-3.416	7.35999e-05
APTX	ENSG00000137074	protein_coding	2.275	1.508-3.431	8.83767e-05
AP5Z1	ENSG00000242802	protein_coding	2.275	1.447-3.576	0.000370662
TNFRSF4	ENSG00000186827	protein_coding	2.275	1.485-3.486	0.000159896
LILRB4	ENSG00000186818	protein_coding	2.275	1.517-3.412	7.04964e-05
KIAA0895L	ENSG00000196123	protein_coding	2.274	1.503-3.438	9.95744e-05
SHANK3	ENSG00000251322	protein_coding	2.274	1.511-3.421	8.06435e-05
MZF1	ENSG00000099326	protein_coding	2.274	1.502-3.443	0.000104157
SAFB	ENSG00000160633	protein_coding	2.273	1.409-3.666	0.000764084
INPP5J	ENSG00000185133	protein_coding	2.271	1.485-3.475	0.000155848
ZNF48	ENSG00000180035	protein_coding	2.271	1.514-3.407	7.28068e-05
TNK2	ENSG00000061938	protein_coding	2.270	1.509-3.413	8.24142e-05
FCGR3A	ENSG00000203747	protein_coding	2.270	1.507-3.418	8.72637e-05
DIAPH3	ENSG00000139734	protein_coding	2.270	1.507-3.418	8.71009e-05
CUZD1	ENSG00000138161	protein_coding	2.270	1.500-3.434	0.000105273
ANO8	ENSG00000074855	protein_coding	2.270	1.503-3.428	9.67358e-05
JMJD7-PLA2G4B	ENSG00000168970	protein_coding	2.269	1.495-3.442	0.000118007
HYPK	ENSG00000242028	protein_coding	2.269	1.424-3.613	0.000562716
TIMM13	ENSG00000099800	protein_coding	2.269	1.470-3.502	0.000216402
CASKIN1	ENSG00000167971	protein_coding	2.269	1.513-3.401	7.32597e-05
RPH3A	ENSG00000089169	protein_coding	2.268	1.462-3.516	0.0002543
ZNF205	ENSG00000122386	protein_coding	2.268	1.513-3.401	7.34084e-05
POLR2L	ENSG00000177700	protein_coding	2.268	1.508-3.410	8.34686e-05
VAX2	ENSG00000116035	protein_coding	2.267	1.504-3.418	9.29491e-05
XPO6	ENSG00000169180	protein_coding	2.267	1.492-3.444	0.000126226
PFKL	ENSG00000141959	protein_coding	2.267	1.503-3.417	9.34874e-05
DNMT3A	ENSG00000119772	protein_coding	2.266	1.502-3.421	9.82214e-05
PGS1	ENSG00000087157	protein_coding	2.266	1.484-3.462	0.000153138
TSSK3	ENSG00000162526	protein_coding	2.266	1.466-3.503	0.000233467
GOLGA7B	ENSG00000155265	protein_coding	2.266	1.503-3.416	9.37172e-05
RBM22	ENSG00000086589	protein_coding	2.266	1.422-3.612	0.000584794
LRRC73	ENSG00000204052	protein_coding	2.265	1.502-3.416	9.5593e-05
BOK	ENSG00000176720	protein_coding	2.265	1.502-3.415	9.56197e-05
BMP6	ENSG00000153162	protein_coding	2.265	1.507-3.404	8.42635e-05
SULT1E1	ENSG00000109193	protein_coding	2.265	1.502-3.417	9.69659e-05
ZNF628	ENSG00000197483	protein_coding	2.264	1.440-3.560	0.000398127
DHRS2	ENSG00000100867	protein_coding	2.263	1.505-3.403	8.68586e-05
TJAP1	ENSG00000137221	protein_coding	2.263	1.353-3.785	0.00186312
CD80	ENSG00000121594	protein_coding	2.263	1.503-3.408	9.16774e-05
LTB4R2	ENSG00000213906	protein_coding	2.263	1.475-3.474	0.000186192
BRIP1	ENSG00000136492	protein_coding	2.262	1.496-3.421	0.000109109
RFC5	ENSG00000111445	protein_coding	2.262	1.496-3.420	0.000108985
DBN1	ENSG00000113758	protein_coding	2.262	1.504-3.403	8.87662e-05
CACNB1	ENSG00000067191	protein_coding	2.262	1.392-3.676	0.000988072
TMSB10	ENSG00000034510	protein_coding	2.261	1.505-3.398	8.66449e-05
ZBTB8OS	ENSG00000176261	protein_coding	2.261	1.508-3.390	7.94144e-05
CAPN3	ENSG00000092529	protein_coding	2.260	1.464-3.489	0.000234495
PLXND1	ENSG00000004399	protein_coding	2.260	1.502-3.400	9.15044e-05
FXYD7	ENSG00000221946	protein_coding	2.260	1.504-3.396	8.70261e-05
Z82206.1	ENSG00000225528	protein_coding	2.260	1.496-3.414	0.000106661
OXTR	ENSG00000180914	protein_coding	2.260	1.365-3.740	0.00151856
TBX21	ENSG00000073861	protein_coding	2.260	1.492-3.422	0.000117721
BRK1	ENSG00000254999	protein_coding	2.259	1.501-3.402	9.47681e-05
NRBP2	ENSG00000185189	protein_coding	2.258	1.503-3.395	8.9241e-05
TMEM89	ENSG00000183396	protein_coding	2.258	1.429-3.570	0.000488373
STARD3	ENSG00000131748	protein_coding	2.258	1.500-3.399	9.52599e-05
ABCB9	ENSG00000150967	protein_coding	2.257	1.501-3.395	9.29986e-05
JMJD6	ENSG00000070495	protein_coding	2.256	1.398-3.639	0.000857983
ITGAE	ENSG00000083457	protein_coding	2.256	1.491-3.414	0.000118835
VENTX	ENSG00000151650	protein_coding	2.256	1.455-3.497	0.000275813
SYNGAP1	ENSG00000197283	protein_coding	2.256	1.481-3.435	0.000150121
DPY19L2	ENSG00000177990	protein_coding	2.255	1.426-3.566	0.000502725
EML3	ENSG00000149499	protein_coding	2.255	1.489-3.417	0.000124425
FGF22	ENSG00000070388	protein_coding	2.254	1.500-3.386	9.18374e-05
OASL	ENSG00000135114	protein_coding	2.253	1.501-3.382	8.80634e-05
ZBED5	ENSG00000236287	protein_coding	2.253	1.403-3.616	0.000770672
MAP3K10	ENSG00000130758	protein_coding	2.253	1.502-3.379	8.68651e-05
SIGLEC1	ENSG00000088827	protein_coding	2.252	1.498-3.386	9.42019e-05
USP35	ENSG00000118369	protein_coding	2.251	1.496-3.385	9.83573e-05
TNFSF18	ENSG00000120337	protein_coding	2.250	1.490-3.398	0.000115455
PDZD4	ENSG00000067840	protein_coding	2.249	1.499-3.375	9.08965e-05
NPHP1	ENSG00000144061	protein_coding	2.249	1.479-3.419	0.000149731
NUP54	ENSG00000138750	protein_coding	2.249	1.273-3.976	0.00527903
SPATA25	ENSG00000149634	protein_coding	2.249	1.470-3.440	0.000187891
MRRF	ENSG00000148187	protein_coding	2.249	1.495-3.384	0.000100295
MAPK11	ENSG00000185386	protein_coding	2.249	1.476-3.426	0.000161292
RNF151	ENSG00000179580	protein_coding	2.249	1.445-3.501	0.000331866
CD70	ENSG00000125726	protein_coding	2.249	1.495-3.383	0.000100399
HOPX	ENSG00000171476	protein_coding	2.249	1.495-3.384	0.000101303
TIMM8B	ENSG00000150779	protein_coding	2.249	1.489-3.396	0.000117461
PSMD4	ENSG00000159352	protein_coding	2.249	1.496-3.382	9.84536e-05
ADAMTSL2	ENSG00000197859	protein_coding	2.248	1.451-3.484	0.000288337
FAM184B	ENSG00000047662	protein_coding	2.248	1.312-3.852	0.00320001
OGT	ENSG00000147162	protein_coding	2.248	1.495-3.381	9.89703e-05
FBXO6	ENSG00000116663	protein_coding	2.247	1.493-3.383	0.000105007
LINGO3	ENSG00000220008	protein_coding	2.247	1.494-3.380	0.000101641
PCBP4	ENSG00000090097	protein_coding	2.246	1.497-3.368	9.22367e-05
RASSF1	ENSG00000068028	protein_coding	2.246	1.464-3.446	0.000210741
ANGPTL2	ENSG00000136859	protein_coding	2.246	1.496-3.371	9.50896e-05
TRIM65	ENSG00000141569	protein_coding	2.246	1.440-3.503	0.000359124
ATPAF2	ENSG00000171953	protein_coding	2.246	1.497-3.370	9.27989e-05
CTNNBL1	ENSG00000132792	protein_coding	2.245	1.420-3.551	0.000544365
PSMA7	ENSG00000101182	protein_coding	2.244	1.493-3.375	0.000102836
SEPTIN4	ENSG00000108387	protein_coding	2.244	1.468-3.430	0.000189249
KRTAP5-9	ENSG00000254997	protein_coding	2.244	1.496-3.368	9.47966e-05
NOP16	ENSG00000048162	protein_coding	2.243	1.496-3.362	9.24331e-05
MANSC4	ENSG00000205693	protein_coding	2.243	1.481-3.396	0.000135209
LSM3	ENSG00000170860	protein_coding	2.243	1.493-3.371	0.000101071
IQCC	ENSG00000160051	protein_coding	2.243	1.439-3.497	0.000360382
KMT2B	ENSG00000272333	protein_coding	2.243	1.495-3.366	9.60363e-05
OAF	ENSG00000184232	protein_coding	2.242	1.307-3.846	0.00338275
KCNC4	ENSG00000116396	protein_coding	2.242	1.493-3.366	9.97392e-05
ZNF345	ENSG00000251247	protein_coding	2.242	1.308-3.842	0.00331113
GOLGA8A	ENSG00000175265	protein_coding	2.242	1.494-3.365	9.64927e-05
TMEM191C	ENSG00000206140	protein_coding	2.242	1.399-3.591	0.000784673
ZNF17	ENSG00000186272	protein_coding	2.241	1.350-3.722	0.00181052
TIMMDC1	ENSG00000113845	protein_coding	2.240	1.492-3.363	0.000100506
OGG1	ENSG00000114026	protein_coding	2.240	1.387-3.615	0.000966177
RNF149	ENSG00000163162	protein_coding	2.238	1.492-3.357	9.80569e-05
COLQ	ENSG00000206561	protein_coding	2.238	1.287-3.890	0.00430359
FCGR2B	ENSG00000072694	protein_coding	2.237	1.491-3.356	0.000100486
RHOC	ENSG00000155366	protein_coding	2.237	1.483-3.373	0.000123062
ATP4A	ENSG00000105675	protein_coding	2.237	1.481-3.377	0.000128872
GPR137	ENSG00000173264	protein_coding	2.237	1.493-3.354	9.62623e-05
AC023055.1	ENSG00000257390	protein_coding	2.237	1.429-3.501	0.000427714
TRAPPC12	ENSG00000171853	protein_coding	2.237	1.483-3.373	0.00012243
ITGAD	ENSG00000156886	protein_coding	2.236	1.396-3.580	0.000810305
ZSWIM4	ENSG00000132003	protein_coding	2.236	1.483-3.371	0.000121935
SEPTIN1	ENSG00000180096	protein_coding	2.235	1.490-3.352	0.000100649
CHEK2	ENSG00000183765	protein_coding	2.235	1.482-3.372	0.000124999
AP1S1	ENSG00000106367	protein_coding	2.235	1.462-3.416	0.000202405
NPIPA1	ENSG00000183426	protein_coding	2.235	1.490-3.354	0.000101524
OIT3	ENSG00000138315	protein_coding	2.235	1.436-3.479	0.000365642
ARIH2	ENSG00000177479	protein_coding	2.235	1.478-3.382	0.000140253
REPIN1	ENSG00000214022	protein_coding	2.235	1.405-3.554	0.000680844
BOLA1	ENSG00000178096	protein_coding	2.235	1.266-3.947	0.00557928
CMTM3	ENSG00000140931	protein_coding	2.234	1.487-3.355	0.000108302
POGLUT2	ENSG00000134901	protein_coding	2.234	1.455-3.430	0.000240617
ERFL	ENSG00000268041	protein_coding	2.234	1.488-3.354	0.000105856
TYK2	ENSG00000105397	protein_coding	2.233	1.446-3.448	0.000291264
POLR2J3	ENSG00000168255	protein_coding	2.233	1.218-4.094	0.00938424
NLRC3	ENSG00000167984	protein_coding	2.233	1.432-3.481	0.000394792
CXorf38	ENSG00000185753	protein_coding	2.233	1.303-3.828	0.0034831
AGAP4	ENSG00000188234	protein_coding	2.232	1.411-3.531	0.000600443
VDAC2	ENSG00000165637	protein_coding	2.232	1.475-3.378	0.000146163
FES	ENSG00000182511	protein_coding	2.230	1.472-3.377	0.000152212
TIMM29	ENSG00000142444	protein_coding	2.230	1.402-3.547	0.000703769
NPL	ENSG00000135838	protein_coding	2.229	1.485-3.345	0.000110246
PMVK	ENSG00000163344	protein_coding	2.229	1.486-3.343	0.000107402
TNFRSF18	ENSG00000186891	protein_coding	2.229	1.477-3.361	0.000132824
TMEM238	ENSG00000233493	protein_coding	2.227	1.457-3.403	0.000216521
ZBTB8B	ENSG00000273274	protein_coding	2.226	1.470-3.371	0.000156246
NCAPG2	ENSG00000146918	protein_coding	2.226	1.483-3.341	0.000111942
RGS19	ENSG00000171700	protein_coding	2.225	1.472-3.364	0.000147059
INAFM1	ENSG00000257704	protein_coding	2.225	1.475-3.356	0.000136074
ASPSCR1	ENSG00000169696	protein_coding	2.225	1.475-3.355	0.000137244
SIGLEC9	ENSG00000129450	protein_coding	2.225	1.480-3.347	0.000122189
TMEM74B	ENSG00000125895	protein_coding	2.225	1.260-3.929	0.00585876
ANAPC7	ENSG00000196510	protein_coding	2.225	1.484-3.337	0.000109144
ANKHD1	ENSG00000131503	protein_coding	2.225	1.315-3.763	0.00287201
TPPP	ENSG00000171368	protein_coding	2.224	1.481-3.341	0.000117722
ZNF706	ENSG00000120963	protein_coding	2.224	1.379-3.586	0.00104871
BBS1	ENSG00000174483	protein_coding	2.224	1.478-3.348	0.00012784
STK11	ENSG00000118046	protein_coding	2.224	1.481-3.340	0.000117453
HES5	ENSG00000197921	protein_coding	2.223	1.479-3.340	0.000120311
ABHD17A	ENSG00000129968	protein_coding	2.223	1.479-3.343	0.000123436
MEN1	ENSG00000133895	protein_coding	2.223	1.470-3.362	0.000153757
ARHGEF3	ENSG00000163947	protein_coding	2.221	1.235-3.993	0.00769466
IL27	ENSG00000197272	protein_coding	2.221	1.470-3.354	0.000149975
CFL1	ENSG00000172757	protein_coding	2.221	1.477-3.340	0.000125546
NDUFAF6	ENSG00000156170	protein_coding	2.220	1.474-3.342	0.000134266
POLD2	ENSG00000106628	protein_coding	2.220	1.327-3.712	0.00237427
MAPK12	ENSG00000188130	protein_coding	2.220	1.470-3.355	0.000151585
CAPN10	ENSG00000142330	protein_coding	2.220	1.412-3.491	0.000552142
TBC1D10C	ENSG00000175463	protein_coding	2.220	1.478-3.333	0.000120829
MRPL9	ENSG00000143436	protein_coding	2.220	1.480-3.328	0.000114112
ITGA10	ENSG00000143127	protein_coding	2.219	1.436-3.430	0.000332974
NPIPA5	ENSG00000183793	protein_coding	2.219	1.459-3.374	0.000192937
NAP1L1	ENSG00000187109	protein_coding	2.219	1.365-3.607	0.00129636
DOHH	ENSG00000129932	protein_coding	2.219	1.386-3.552	0.000897888
DTYMK	ENSG00000168393	protein_coding	2.218	1.478-3.327	0.000118652
CBWD3	ENSG00000196873	protein_coding	2.217	1.384-3.551	0.000928149
DHX34	ENSG00000134815	protein_coding	2.217	1.467-3.350	0.000156818
ERI3	ENSG00000117419	protein_coding	2.217	1.468-3.350	0.000155395
LRRN2	ENSG00000170382	protein_coding	2.217	1.474-3.334	0.000130498
CCDC85B	ENSG00000175602	protein_coding	2.217	1.446-3.397	0.000258181
USHBP1	ENSG00000130307	protein_coding	2.216	1.474-3.333	0.000131022
ALS2CL	ENSG00000178038	protein_coding	2.216	1.471-3.339	0.000140594
DAPK3	ENSG00000167657	protein_coding	2.216	1.467-3.348	0.000156313
PIK3R5	ENSG00000141506	protein_coding	2.216	1.457-3.373	0.000202052
IRF2BPL	ENSG00000119669	protein_coding	2.215	1.292-3.796	0.00381011
TEX10	ENSG00000136891	protein_coding	2.215	1.292-3.798	0.0038395
CROCC2	ENSG00000226321	protein_coding	2.215	1.373-3.572	0.0011091
SLC28A3	ENSG00000197506	protein_coding	2.214	1.373-3.571	0.00112068
TSFM	ENSG00000123297	protein_coding	2.214	1.475-3.323	0.000124439
IRF9	ENSG00000213928	protein_coding	2.214	1.470-3.335	0.000142297
DRICH1	ENSG00000189269	protein_coding	2.214	1.350-3.632	0.00164773
SPAAR	ENSG00000235387	protein_coding	2.213	1.460-3.353	0.000180445
ARFGAP1	ENSG00000101199	protein_coding	2.213	1.428-3.428	0.000378831
REN	ENSG00000143839	protein_coding	2.212	1.350-3.626	0.00163357
SLCO2B1	ENSG00000137491	protein_coding	2.212	1.470-3.330	0.000142158
CCDC142	ENSG00000135637	protein_coding	2.212	1.475-3.316	0.000123255
APBA3	ENSG00000011132	protein_coding	2.211	1.336-3.659	0.00202035
STRADA	ENSG00000266173	protein_coding	2.211	1.419-3.446	0.000457138
ZNF700	ENSG00000196757	protein_coding	2.210	1.473-3.314	0.000127029
TFEC	ENSG00000105967	protein_coding	2.210	1.471-3.320	0.000135364
MCCC1	ENSG00000078070	protein_coding	2.210	1.467-3.330	0.000149359
PSMD9	ENSG00000110801	protein_coding	2.209	1.473-3.312	0.000126137
GJA4	ENSG00000187513	protein_coding	2.209	1.471-3.315	0.000131471
AC008687.4	ENSG00000268655	protein_coding	2.209	1.474-3.311	0.000124069
SLC25A19	ENSG00000125454	protein_coding	2.209	1.472-3.315	0.000130492
ATXN7L2	ENSG00000162650	protein_coding	2.208	1.467-3.325	0.000147515
MFNG	ENSG00000100060	protein_coding	2.208	1.467-3.323	0.000146153
KRBOX4	ENSG00000147121	protein_coding	2.208	1.410-3.459	0.000541003
CDCA2	ENSG00000184661	protein_coding	2.207	1.424-3.419	0.000396746
HYI	ENSG00000178922	protein_coding	2.207	1.466-3.322	0.000148503
PLXNA1	ENSG00000114554	protein_coding	2.206	1.460-3.331	0.000170906
SH3BP2	ENSG00000087266	protein_coding	2.206	1.465-3.321	0.000151401
TAF1D	ENSG00000166012	protein_coding	2.206	1.433-3.396	0.000323352
FSIP1	ENSG00000150667	protein_coding	2.206	1.462-3.328	0.000164523
PFDN6	ENSG00000204220	protein_coding	2.206	1.444-3.370	0.000253344
SH2B2	ENSG00000160999	protein_coding	2.205	1.451-3.351	0.000213969
MRPL4	ENSG00000105364	protein_coding	2.205	1.462-3.326	0.000161585
EXOSC2	ENSG00000130713	protein_coding	2.205	1.452-3.347	0.000205073
CALY	ENSG00000130643	protein_coding	2.204	1.366-3.557	0.00120086
ATP8B3	ENSG00000130270	protein_coding	2.204	1.468-3.309	0.000138046
PSMB1	ENSG00000008018	protein_coding	2.203	1.462-3.318	0.000158634
HSD11B1L	ENSG00000167733	protein_coding	2.203	1.470-3.303	0.000131544
WDR70	ENSG00000082068	protein_coding	2.202	1.447-3.351	0.000229304
BICDL2	ENSG00000162069	protein_coding	2.202	1.392-3.484	0.000739975
ADAP1	ENSG00000105963	protein_coding	2.202	1.459-3.322	0.000170379
RAPGEFL1	ENSG00000108352	protein_coding	2.202	1.266-3.830	0.00519844
HABP4	ENSG00000130956	protein_coding	2.202	1.469-3.300	0.000131988
ERCC6L	ENSG00000186871	protein_coding	2.202	1.463-3.315	0.000155606
NPIPB12	ENSG00000169203	protein_coding	2.202	1.225-3.957	0.00829092
ZBBX	ENSG00000169064	protein_coding	2.202	1.458-3.326	0.000175689
MTHFD1L	ENSG00000120254	protein_coding	2.201	1.452-3.337	0.000200946
CCDC116	ENSG00000161180	protein_coding	2.200	1.266-3.826	0.00519106
GBA2	ENSG00000070610	protein_coding	2.200	1.460-3.315	0.000164053
CDKL3	ENSG00000006837	protein_coding	2.200	1.467-3.299	0.000138398
OGFOD2	ENSG00000111325	protein_coding	2.200	1.390-3.483	0.000765935
CACNG8	ENSG00000142408	protein_coding	2.199	1.454-3.325	0.000188173
VCX3B	ENSG00000205642	protein_coding	2.199	1.455-3.322	0.000183224
MNAT1	ENSG00000020426	protein_coding	2.199	1.449-3.336	0.000211011
LINGO1	ENSG00000169783	protein_coding	2.198	1.329-3.637	0.00216809
CLK1	ENSG00000013441	protein_coding	2.198	1.371-3.522	0.00107138
PRR5-ARHGAP8	ENSG00000248405	protein_coding	2.198	1.466-3.297	0.000139771
C11orf21	ENSG00000110665	protein_coding	2.198	1.446-3.342	0.000227707
ANGPTL3	ENSG00000132855	protein_coding	2.197	1.314-3.672	0.0026913
RFX1	ENSG00000132005	protein_coding	2.197	1.326-3.639	0.00224667
PPP1R16A	ENSG00000160972	protein_coding	2.197	1.282-3.763	0.00415937
AIDA	ENSG00000186063	protein_coding	2.197	1.452-3.325	0.000197187
FAM102A	ENSG00000167106	protein_coding	2.197	1.449-3.332	0.000211206
SLC51A	ENSG00000163959	protein_coding	2.196	1.463-3.296	0.000146542
NHP2	ENSG00000145912	protein_coding	2.196	1.411-3.417	0.000490309
KCTD5	ENSG00000167977	protein_coding	2.195	1.459-3.302	0.000160094
SLC13A4	ENSG00000164707	protein_coding	2.195	1.450-3.321	0.000200051
TARBP1	ENSG00000059588	protein_coding	2.195	1.461-3.297	0.000152418
ZNF251	ENSG00000198169	protein_coding	2.194	1.463-3.289	0.000144067
SLC26A1	ENSG00000145217	protein_coding	2.194	1.461-3.296	0.000153693
ACKR3	ENSG00000144476	protein_coding	2.194	1.450-3.321	0.000200819
FLII	ENSG00000177731	protein_coding	2.194	1.433-3.360	0.000302941
STAG3	ENSG00000066923	protein_coding	2.194	1.448-3.325	0.000211822
HIGD1B	ENSG00000131097	protein_coding	2.194	1.444-3.332	0.000229147
SMIM4	ENSG00000168273	protein_coding	2.193	1.457-3.299	0.000166185
CDKN2AIPNL	ENSG00000237190	protein_coding	2.193	1.457-3.303	0.000169876
LILRB3	ENSG00000204577	protein_coding	2.193	1.242-3.873	0.00678317
ZNF320	ENSG00000182986	protein_coding	2.192	1.260-3.813	0.00545207
TMEM67	ENSG00000164953	protein_coding	2.192	1.346-3.571	0.00161076
MALSU1	ENSG00000156928	protein_coding	2.191	1.438-3.338	0.000261138
TIMM44	ENSG00000104980	protein_coding	2.191	1.446-3.322	0.000219301
TBP	ENSG00000112592	protein_coding	2.191	1.453-3.305	0.000183139
VARS2	ENSG00000137411	protein_coding	2.191	1.377-3.488	0.000935396
IFT20	ENSG00000109083	protein_coding	2.191	1.461-3.286	0.000149418
DNAJC9	ENSG00000213551	protein_coding	2.191	1.448-3.316	0.000205465
RBM19	ENSG00000122965	protein_coding	2.191	1.437-3.341	0.000267442
TAOK2	ENSG00000149930	protein_coding	2.191	1.450-3.311	0.000196003
REEP4	ENSG00000168476	protein_coding	2.190	1.449-3.310	0.000198294
HDAC3	ENSG00000171720	protein_coding	2.190	1.459-3.287	0.000156079
TMIGD3	ENSG00000121933	protein_coding	2.190	1.459-3.287	0.000154772
CD86	ENSG00000114013	protein_coding	2.190	1.461-3.285	0.000149362
PERM1	ENSG00000187642	protein_coding	2.190	1.452-3.303	0.000185581
TMEM259	ENSG00000182087	protein_coding	2.189	1.460-3.284	0.000152241
PDLIM2	ENSG00000120913	protein_coding	2.189	1.455-3.293	0.000171428
ITGB2	ENSG00000160255	protein_coding	2.189	1.453-3.296	0.000176443
POLA2	ENSG00000014138	protein_coding	2.188	1.460-3.280	0.00014887
IL4	ENSG00000113520	protein_coding	2.188	1.309-3.659	0.00283172
ANP32B	ENSG00000136938	protein_coding	2.188	1.423-3.365	0.000361417
DRC3	ENSG00000171962	protein_coding	2.188	1.410-3.396	0.000482291
LRRC75A	ENSG00000181350	protein_coding	2.187	1.409-3.393	0.000483582
GEMIN8	ENSG00000046647	protein_coding	2.187	1.344-3.560	0.00162662
FANCC	ENSG00000158169	protein_coding	2.187	1.334-3.586	0.00191921
MAPRE3	ENSG00000084764	protein_coding	2.187	1.458-3.279	0.0001538
HOXD3	ENSG00000128652	protein_coding	2.187	1.422-3.362	0.000364601
TEFM	ENSG00000172171	protein_coding	2.186	1.306-3.659	0.00292776
CKLF	ENSG00000217555	protein_coding	2.186	1.444-3.310	0.000217435
PPM1M	ENSG00000164088	protein_coding	2.186	1.237-3.863	0.00707509
ZNF736	ENSG00000234444	protein_coding	2.186	1.443-3.312	0.000224242
EXOSC7	ENSG00000075914	protein_coding	2.185	1.453-3.285	0.000173623
NKPD1	ENSG00000179846	protein_coding	2.185	1.438-3.319	0.000249156
CCDC7	ENSG00000216937	protein_coding	2.185	1.275-3.745	0.00446803
NELFB	ENSG00000188986	protein_coding	2.185	1.454-3.283	0.000168772
ZNF329	ENSG00000181894	protein_coding	2.185	1.255-3.806	0.00572967
SART1	ENSG00000175467	protein_coding	2.184	1.453-3.283	0.000172848
SAP30BP	ENSG00000161526	protein_coding	2.184	1.454-3.282	0.000168925
KLF16	ENSG00000129911	protein_coding	2.183	1.449-3.287	0.000187263
GPATCH2	ENSG00000092978	protein_coding	2.183	1.255-3.799	0.00571806
BUD13	ENSG00000137656	protein_coding	2.183	1.444-3.298	0.000212236
ZNF169	ENSG00000175787	protein_coding	2.183	1.371-3.477	0.00100484
RHEB	ENSG00000106615	protein_coding	2.182	1.451-3.281	0.000177823
OVOL1	ENSG00000172818	protein_coding	2.182	1.447-3.289	0.000195631
ZNF784	ENSG00000179922	protein_coding	2.181	1.418-3.353	0.000385528
PSRC1	ENSG00000134222	protein_coding	2.181	1.438-3.309	0.000244729
PRELID1	ENSG00000169230	protein_coding	2.181	1.449-3.284	0.000186321
NFRKB	ENSG00000170322	protein_coding	2.180	1.234-3.849	0.00723217
NPHP4	ENSG00000131697	protein_coding	2.180	1.449-3.278	0.000182589
LRRC37B	ENSG00000185158	protein_coding	2.179	1.327-3.576	0.00207108
ZAP70	ENSG00000115085	protein_coding	2.178	1.436-3.303	0.000249539
SEC22A	ENSG00000121542	protein_coding	2.178	1.326-3.577	0.0020974
RBM4	ENSG00000173933	protein_coding	2.177	1.450-3.267	0.000174988
POLR2K	ENSG00000147669	protein_coding	2.177	1.404-3.375	0.00050345
ZNF404	ENSG00000176222	protein_coding	2.177	1.339-3.539	0.00169927
ACSBG2	ENSG00000130377	protein_coding	2.177	1.440-3.290	0.000222321
IZUMO1	ENSG00000182264	protein_coding	2.175	1.413-3.347	0.00041506
CHAC2	ENSG00000143942	protein_coding	2.175	1.399-3.381	0.000553191
TGFB1	ENSG00000105329	protein_coding	2.174	1.446-3.270	0.000191554
SCAND1	ENSG00000171222	protein_coding	2.174	1.250-3.779	0.00592923
CATSPER2	ENSG00000166762	protein_coding	2.174	1.446-3.268	0.000187808
TEN1-CDK3	ENSG00000261408	protein_coding	2.173	1.406-3.358	0.000476488
SLC39A13	ENSG00000165915	protein_coding	2.173	1.447-3.262	0.000181049
TSPAN16	ENSG00000130167	protein_coding	2.173	1.435-3.290	0.00024423
LHX4	ENSG00000121454	protein_coding	2.173	1.386-3.407	0.000717557
RPL36A	ENSG00000241343	protein_coding	2.173	1.269-3.723	0.00469695
CMC1	ENSG00000187118	protein_coding	2.173	1.447-3.263	0.000183864
NRM	ENSG00000137404	protein_coding	2.173	1.413-3.342	0.000407911
TMEM91	ENSG00000142046	protein_coding	2.173	1.431-3.300	0.00026974
ZGRF1	ENSG00000138658	protein_coding	2.172	1.400-3.369	0.00053372
ARPC4-TTLL3	ENSG00000250151	protein_coding	2.172	1.335-3.533	0.00177776
ZNF768	ENSG00000169957	protein_coding	2.172	1.443-3.269	0.000199099
NTN5	ENSG00000142233	protein_coding	2.171	1.438-3.277	0.000224337
AC022400.5	ENSG00000272916	protein_coding	2.171	1.433-3.288	0.000253738
CTRL	ENSG00000141086	protein_coding	2.171	1.345-3.502	0.00149818
LAD1	ENSG00000159166	protein_coding	2.171	1.445-3.263	0.000189601
ZXDC	ENSG00000070476	protein_coding	2.171	1.439-3.277	0.000222365
ATP6AP2	ENSG00000182220	protein_coding	2.170	1.246-3.778	0.00618968
LOXL3	ENSG00000115318	protein_coding	2.170	1.447-3.253	0.000177339
TRIM11	ENSG00000154370	protein_coding	2.170	1.440-3.272	0.000215967
ZNF354B	ENSG00000178338	protein_coding	2.170	1.441-3.268	0.000206462
STK36	ENSG00000163482	protein_coding	2.170	1.439-3.271	0.0002183
HOXD4	ENSG00000170166	protein_coding	2.170	1.429-3.296	0.000279334
CDK11A	ENSG00000008128	protein_coding	2.170	1.373-3.430	0.000915464
KIF18A	ENSG00000121621	protein_coding	2.169	1.437-3.275	0.00023041
LTA	ENSG00000226979	protein_coding	2.168	1.370-3.430	0.000949097
HINFP	ENSG00000172273	protein_coding	2.168	1.409-3.336	0.00043248
AC093323.1	ENSG00000170846	protein_coding	2.167	1.445-3.248	0.000181727
ELL	ENSG00000105656	protein_coding	2.167	1.432-3.279	0.00025556
RNF208	ENSG00000212864	protein_coding	2.167	1.445-3.249	0.000183388
ZBTB49	ENSG00000168826	protein_coding	2.167	1.383-3.396	0.000742108
WAS	ENSG00000015285	protein_coding	2.166	1.441-3.256	0.00020263
NPIPB9	ENSG00000196993	protein_coding	2.166	1.435-3.270	0.000232786
CRLF1	ENSG00000006016	protein_coding	2.166	1.247-3.763	0.00610104
RBM14-RBM4	ENSG00000248643	protein_coding	2.166	1.433-3.274	0.000245319
BAAT	ENSG00000136881	protein_coding	2.165	1.430-3.276	0.00025962
MYCN	ENSG00000134323	protein_coding	2.165	1.407-3.331	0.000446072
RPL30	ENSG00000156482	protein_coding	2.165	1.226-3.820	0.00772721
COX6B2	ENSG00000160471	protein_coding	2.164	1.436-3.261	0.000225374
CCDC96	ENSG00000173013	protein_coding	2.164	1.390-3.369	0.00062655
HTR1F	ENSG00000179097	protein_coding	2.163	1.442-3.244	0.00019047
FBXO5	ENSG00000112029	protein_coding	2.163	1.441-3.246	0.000196307
FBXO9	ENSG00000112146	protein_coding	2.162	1.244-3.757	0.00625747
TP53I13	ENSG00000167543	protein_coding	2.162	1.225-3.816	0.00780779
FCER1G	ENSG00000158869	protein_coding	2.162	1.440-3.246	0.000201327
KIF9	ENSG00000088727	protein_coding	2.162	1.422-3.288	0.000309242
FAM83D	ENSG00000101447	protein_coding	2.161	1.433-3.260	0.000237126
SELENOH	ENSG00000211450	protein_coding	2.161	1.436-3.252	0.000220018
ANKRD36C	ENSG00000174501	protein_coding	2.161	1.276-3.659	0.00412459
KCNG2	ENSG00000178342	protein_coding	2.160	1.387-3.364	0.000654211
LST1	ENSG00000204482	protein_coding	2.160	1.433-3.255	0.000231985
CERKL	ENSG00000188452	protein_coding	2.160	1.430-3.261	0.000250373
LRRC45	ENSG00000169683	protein_coding	2.159	1.305-3.574	0.0027515
BRD9	ENSG00000028310	protein_coding	2.159	1.437-3.243	0.000211097
DNMT3B	ENSG00000088305	protein_coding	2.159	1.381-3.377	0.000740849
ZNF667	ENSG00000198046	protein_coding	2.159	1.437-3.243	0.000209761
CPSF4	ENSG00000160917	protein_coding	2.158	1.438-3.237	0.000203079
HOXB5	ENSG00000120075	protein_coding	2.157	1.437-3.237	0.000207352
INPP5B	ENSG00000204084	protein_coding	2.156	1.435-3.241	0.000219241
ANKRD13B	ENSG00000198720	protein_coding	2.155	1.416-3.278	0.000335897
KLC3	ENSG00000104892	protein_coding	2.155	1.395-3.329	0.00053582
LRRC37A3	ENSG00000176809	protein_coding	2.154	1.380-3.363	0.000730716
HOXC4	ENSG00000198353	protein_coding	2.154	1.436-3.230	0.00020708
BAP1	ENSG00000163930	protein_coding	2.154	1.272-3.646	0.00428367
DNAH8	ENSG00000124721	protein_coding	2.153	1.377-3.367	0.000775776
SF3B6	ENSG00000115128	protein_coding	2.153	1.436-3.228	0.000207191
MEIOC	ENSG00000180336	protein_coding	2.153	1.342-3.452	0.00146295
ARHGAP39	ENSG00000147799	protein_coding	2.153	1.423-3.257	0.000285286
VMO1	ENSG00000182853	protein_coding	2.152	1.421-3.258	0.00029352
CATSPER3	ENSG00000152705	protein_coding	2.152	1.434-3.229	0.00021336
HAVCR2	ENSG00000135077	protein_coding	2.151	1.435-3.226	0.000209504
PSMD13	ENSG00000185627	protein_coding	2.151	1.426-3.244	0.000257493
SLC16A8	ENSG00000100156	protein_coding	2.151	1.401-3.302	0.000459258
SLC35C2	ENSG00000080189	protein_coding	2.151	1.426-3.243	0.000259232
SAAL1	ENSG00000166788	protein_coding	2.150	1.342-3.444	0.00146423
NUTM2F	ENSG00000130950	protein_coding	2.150	1.421-3.254	0.000293494
PLA2G4B	ENSG00000243708	protein_coding	2.150	1.351-3.423	0.00125069
ZMAT2	ENSG00000146007	protein_coding	2.150	1.378-3.354	0.000744445
TMEM145	ENSG00000167619	protein_coding	2.150	1.430-3.234	0.00023432
TMEM216	ENSG00000187049	protein_coding	2.149	1.422-3.248	0.000280305
SMIM29	ENSG00000186577	protein_coding	2.149	1.428-3.233	0.00024253
SNRPA1	ENSG00000131876	protein_coding	2.149	1.433-3.224	0.000216087
MED27	ENSG00000160563	protein_coding	2.149	1.434-3.221	0.00020998
TRAF1	ENSG00000056558	protein_coding	2.148	1.416-3.258	0.000323656
AP003108.2	ENSG00000256591	protein_coding	2.148	1.385-3.331	0.000633945
FLYWCH1	ENSG00000059122	protein_coding	2.148	1.417-3.255	0.000314317
FAM71D	ENSG00000172717	protein_coding	2.148	1.432-3.221	0.000218094
SENP5	ENSG00000119231	protein_coding	2.147	1.427-3.232	0.000247254
RUVBL1	ENSG00000175792	protein_coding	2.147	1.413-3.263	0.000345161
CLEC11A	ENSG00000105472	protein_coding	2.147	1.419-3.248	0.000298152
ABCA7	ENSG00000064687	protein_coding	2.147	1.393-3.309	0.000533531
CEP170B	ENSG00000099814	protein_coding	2.146	1.430-3.222	0.00022943
MSANTD1	ENSG00000188981	protein_coding	2.146	1.430-3.222	0.000228358
RTKN	ENSG00000114993	protein_coding	2.146	1.423-3.236	0.000269622
PSMB7	ENSG00000136930	protein_coding	2.146	1.431-3.218	0.000221471
CD72	ENSG00000137101	protein_coding	2.146	1.429-3.224	0.0002341
CSNK1G2	ENSG00000133275	protein_coding	2.146	1.427-3.229	0.000244977
DRAP1	ENSG00000175550	protein_coding	2.145	1.426-3.227	0.000248033
COMTD1	ENSG00000165644	protein_coding	2.145	1.417-3.247	0.000306363
MRPL55	ENSG00000162910	protein_coding	2.145	1.215-3.785	0.00845719
TOMM40	ENSG00000130204	protein_coding	2.144	1.429-3.218	0.000231588
CCDC146	ENSG00000135205	protein_coding	2.144	1.402-3.280	0.000435078
CCM2	ENSG00000136280	protein_coding	2.144	1.427-3.219	0.000237056
KISS1R	ENSG00000116014	protein_coding	2.144	1.339-3.433	0.00149479
RER1	ENSG00000157916	protein_coding	2.143	1.421-3.231	0.00027433
SARM1	ENSG00000004139	protein_coding	2.143	1.249-3.675	0.0056243
NPRL3	ENSG00000103148	protein_coding	2.143	1.398-3.285	0.000472313
DFFB	ENSG00000169598	protein_coding	2.143	1.397-3.286	0.000478484
ATP5MPL	ENSG00000156411	protein_coding	2.142	1.428-3.211	0.000228537
VAV2	ENSG00000160293	protein_coding	2.141	1.426-3.214	0.000241297
AC005324.3	ENSG00000251537	protein_coding	2.141	1.427-3.214	0.000237884
GPN2	ENSG00000142751	protein_coding	2.141	1.405-3.262	0.000395214
ALDOA	ENSG00000149925	protein_coding	2.140	1.413-3.239	0.000323799
REX1BD	ENSG00000006015	protein_coding	2.140	1.421-3.224	0.000272444
ATP6AP1L	ENSG00000205464	protein_coding	2.140	1.426-3.212	0.000238892
C20orf144	ENSG00000149609	protein_coding	2.140	1.354-3.384	0.00112489
USP43	ENSG00000154914	protein_coding	2.140	1.333-3.437	0.00164042
BANF1	ENSG00000175334	protein_coding	2.140	1.417-3.231	0.000295986
CPSF1	ENSG00000071894	protein_coding	2.139	1.420-3.222	0.000274056
PARL	ENSG00000175193	protein_coding	2.139	1.427-3.206	0.000229555
MATN3	ENSG00000132031	protein_coding	2.138	1.418-3.223	0.000287584
GAR1	ENSG00000109534	protein_coding	2.138	1.425-3.207	0.000241592
APOC1	ENSG00000130208	protein_coding	2.138	1.416-3.229	0.000303236
TAF6L	ENSG00000162227	protein_coding	2.138	1.415-3.229	0.000306089
ZNF764	ENSG00000169951	protein_coding	2.138	1.384-3.301	0.000610879
CEP72	ENSG00000112877	protein_coding	2.138	1.292-3.540	0.00312648
PTMA	ENSG00000187514	protein_coding	2.138	1.420-3.219	0.000271157
ZNF653	ENSG00000161914	protein_coding	2.138	1.230-3.718	0.00710201
KHK	ENSG00000138030	protein_coding	2.137	1.409-3.241	0.000349476
GLCCI1	ENSG00000106415	protein_coding	2.137	1.425-3.205	0.000239869
HEATR9	ENSG00000270379	protein_coding	2.137	1.418-3.220	0.000282045
CD68	ENSG00000129226	protein_coding	2.137	1.422-3.209	0.000255063
WDR60	ENSG00000126870	protein_coding	2.137	1.425-3.205	0.000241118
SMIM5	ENSG00000204323	protein_coding	2.137	1.384-3.300	0.000613487
HTR2B	ENSG00000135914	protein_coding	2.137	1.409-3.240	0.000353514
AC104109.3	ENSG00000272772	protein_coding	2.136	1.411-3.233	0.000331366
HAPLN3	ENSG00000140511	protein_coding	2.136	1.414-3.225	0.000310361
ZNF449	ENSG00000173275	protein_coding	2.136	1.227-3.718	0.00731405
TXN	ENSG00000136810	protein_coding	2.136	1.410-3.234	0.000338596
CYTH4	ENSG00000100055	protein_coding	2.136	1.420-3.211	0.000267009
CHSY3	ENSG00000198108	protein_coding	2.135	1.246-3.659	0.00575291
CENPU	ENSG00000151725	protein_coding	2.135	1.401-3.252	0.000414079
NANOS3	ENSG00000187556	protein_coding	2.135	1.419-3.212	0.000273528
HDGFL2	ENSG00000167674	protein_coding	2.134	1.423-3.200	0.000246988
SLAMF8	ENSG00000158714	protein_coding	2.134	1.416-3.216	0.000291034
ZNF410	ENSG00000119725	protein_coding	2.133	1.403-3.243	0.000392455
LSM4	ENSG00000130520	protein_coding	2.133	1.420-3.204	0.00026555
ZAN	ENSG00000146839	protein_coding	2.133	1.421-3.204	0.000260824
NDC1	ENSG00000058804	protein_coding	2.132	1.207-3.765	0.00909198
PDE1B	ENSG00000123360	protein_coding	2.132	1.412-3.220	0.00031948
SNCB	ENSG00000074317	protein_coding	2.132	1.416-3.210	0.000288099
MPRIP	ENSG00000133030	protein_coding	2.132	1.420-3.200	0.00026118
ACP4	ENSG00000142513	protein_coding	2.132	1.416-3.209	0.000288681
CALHM2	ENSG00000138172	protein_coding	2.131	1.401-3.241	0.000403534
IL11RA	ENSG00000137070	protein_coding	2.131	1.410-3.222	0.000330628
CENPB	ENSG00000125817	protein_coding	2.131	1.405-3.231	0.000370929
AP5B1	ENSG00000254470	protein_coding	2.131	1.418-3.202	0.000274113
GNLY	ENSG00000115523	protein_coding	2.131	1.287-3.529	0.0032861
C11orf80	ENSG00000173715	protein_coding	2.131	1.299-3.495	0.00272039
MAP6D1	ENSG00000180834	protein_coding	2.130	1.418-3.200	0.000271333
LILRA6	ENSG00000244482	protein_coding	2.130	1.339-3.388	0.0014064
CACTIN	ENSG00000105298	protein_coding	2.130	1.375-3.300	0.000715172
FCHO1	ENSG00000130475	protein_coding	2.130	1.412-3.213	0.000314186
SPEF1	ENSG00000101222	protein_coding	2.130	1.398-3.246	0.000436284
SF3B2	ENSG00000087365	protein_coding	2.129	1.377-3.292	0.000673739
TREX2	ENSG00000183479	protein_coding	2.129	1.408-3.218	0.000338516
SLC17A4	ENSG00000146039	protein_coding	2.129	1.413-3.208	0.000303789
NVL	ENSG00000143748	protein_coding	2.128	1.408-3.215	0.000337244
STK25	ENSG00000115694	protein_coding	2.128	1.396-3.243	0.00044703
ACADVL	ENSG00000072778	protein_coding	2.128	1.399-3.238	0.000420698
UTP3	ENSG00000132467	protein_coding	2.128	1.329-3.408	0.0016707
JRK	ENSG00000234616	protein_coding	2.127	1.414-3.200	0.000290012
CD14	ENSG00000170458	protein_coding	2.127	1.416-3.196	0.000277922
ZNF433	ENSG00000197647	protein_coding	2.127	1.414-3.198	0.00028961
CNOT3	ENSG00000088038	protein_coding	2.127	1.223-3.697	0.00747532
LRIT3	ENSG00000183423	protein_coding	2.127	1.337-3.385	0.00145075
IFI44	ENSG00000137965	protein_coding	2.126	1.416-3.193	0.000278481
ATXN2L	ENSG00000168488	protein_coding	2.126	1.408-3.211	0.00033433
RWDD3	ENSG00000122481	protein_coding	2.126	1.345-3.361	0.0012392
TMEM240	ENSG00000205090	protein_coding	2.126	1.413-3.197	0.000294134
PKM	ENSG00000067225	protein_coding	2.125	1.403-3.217	0.000371505
FBXL12	ENSG00000127452	protein_coding	2.125	1.413-3.197	0.00029593
CBX8	ENSG00000141570	protein_coding	2.125	1.414-3.194	0.000288007
NDUFB2	ENSG00000090266	protein_coding	2.125	1.414-3.193	0.000287382
ATG3	ENSG00000144848	protein_coding	2.125	1.343-3.361	0.00127311
RALGDS	ENSG00000160271	protein_coding	2.125	1.404-3.216	0.000364709
IL20RB	ENSG00000174564	protein_coding	2.124	1.222-3.689	0.00752118
MRPL24	ENSG00000143314	protein_coding	2.124	1.409-3.202	0.000323546
PNMA3	ENSG00000183837	protein_coding	2.124	1.412-3.196	0.000298266
SSBP1	ENSG00000106028	protein_coding	2.124	1.417-3.184	0.000264426
TIGD7	ENSG00000140993	protein_coding	2.123	1.370-3.291	0.000759136
ZBTB32	ENSG00000011590	protein_coding	2.123	1.350-3.338	0.00111172
CLEC18A	ENSG00000157322	protein_coding	2.123	1.255-3.592	0.00503165
OR2B6	ENSG00000124657	protein_coding	2.123	1.411-3.192	0.000299704
CYTH2	ENSG00000105443	protein_coding	2.122	1.413-3.186	0.000284808
IGFL4	ENSG00000204869	protein_coding	2.122	1.406-3.203	0.00034232
NPIPB3	ENSG00000169246	protein_coding	2.121	1.414-3.181	0.000277018
SCRT1	ENSG00000261678	protein_coding	2.121	1.413-3.183	0.000285476
TMC8	ENSG00000167895	protein_coding	2.121	1.403-3.205	0.00035826
BTBD6	ENSG00000184887	protein_coding	2.121	1.404-3.203	0.000353124
DAND5	ENSG00000179284	protein_coding	2.121	1.325-3.395	0.00173388
SLC4A1	ENSG00000004939	protein_coding	2.121	1.402-3.209	0.000373492
FASTKD1	ENSG00000138399	protein_coding	2.121	1.268-3.550	0.00420082
CDON	ENSG00000064309	protein_coding	2.120	1.408-3.193	0.00032273
NIPSNAP3A	ENSG00000136783	protein_coding	2.120	1.407-3.194	0.000328147
AC012651.1	ENSG00000258461	protein_coding	2.120	1.412-3.184	0.000291403
UNC13D	ENSG00000092929	protein_coding	2.120	1.413-3.181	0.000284126
CHKB-CPT1B	ENSG00000254413	protein_coding	2.120	1.382-3.253	0.000578114
TBX19	ENSG00000143178	protein_coding	2.119	1.331-3.374	0.00154427
ATAD5	ENSG00000176208	protein_coding	2.119	1.236-3.632	0.00629851
FOXD4	ENSG00000170122	protein_coding	2.119	1.201-3.740	0.00957285
SLC46A2	ENSG00000119457	protein_coding	2.119	1.381-3.250	0.000581382
ZWINT	ENSG00000122952	protein_coding	2.118	1.413-3.174	0.000278287
AARSD1	ENSG00000266967	protein_coding	2.118	1.406-3.192	0.000333405
SEPTIN8	ENSG00000164402	protein_coding	2.118	1.400-3.205	0.000381912
RP9	ENSG00000164610	protein_coding	2.118	1.252-3.581	0.00512336
RAI1	ENSG00000108557	protein_coding	2.117	1.409-3.181	0.000303968
HNRNPM	ENSG00000099783	protein_coding	2.117	1.411-3.175	0.000290414
TMEM126B	ENSG00000171204	protein_coding	2.117	1.311-3.418	0.00214545
FRS3	ENSG00000137218	protein_coding	2.116	1.380-3.245	0.000584432
KLHDC9	ENSG00000162755	protein_coding	2.116	1.398-3.203	0.000392404
RPL35	ENSG00000136942	protein_coding	2.116	1.177-3.804	0.0123065
HIC2	ENSG00000169635	protein_coding	2.116	1.391-3.220	0.000464561
RABL2B	ENSG00000079974	protein_coding	2.116	1.403-3.191	0.000350359
ZNF512B	ENSG00000196700	protein_coding	2.116	1.346-3.327	0.0011622
PIR	ENSG00000087842	protein_coding	2.116	1.410-3.173	0.000292484
PLEKHD1	ENSG00000175985	protein_coding	2.115	1.410-3.174	0.000297041
C7orf26	ENSG00000146576	protein_coding	2.115	1.403-3.187	0.000345512
RPP21	ENSG00000241370	protein_coding	2.115	1.409-3.176	0.000304719
PLXNB1	ENSG00000164050	protein_coding	2.114	1.249-3.578	0.00528884
MRPL2	ENSG00000112651	protein_coding	2.114	1.394-3.205	0.000423698
PTGES3	ENSG00000110958	protein_coding	2.113	1.401-3.185	0.000355153
SNORC	ENSG00000182600	protein_coding	2.112	1.402-3.181	0.00034804
BLOC1S5-TXNDC5	ENSG00000259040	protein_coding	2.111	1.406-3.168	0.000311637
NGDN	ENSG00000129460	protein_coding	2.111	1.377-3.236	0.000604175
TMEM150B	ENSG00000180061	protein_coding	2.111	1.382-3.226	0.000547878
SPATA21	ENSG00000187144	protein_coding	2.111	1.362-3.273	0.000839421
DIRAS2	ENSG00000165023	protein_coding	2.111	1.398-3.188	0.000383939
DSCC1	ENSG00000136982	protein_coding	2.111	1.408-3.164	0.000298534
BGN	ENSG00000182492	protein_coding	2.111	1.398-3.188	0.000383983
BCO2	ENSG00000197580	protein_coding	2.111	1.342-3.320	0.00121725
MAP1S	ENSG00000130479	protein_coding	2.111	1.406-3.169	0.000312848
PIH1D1	ENSG00000104872	protein_coding	2.110	1.395-3.189	0.000400231
ZNF444	ENSG00000167685	protein_coding	2.110	1.327-3.356	0.0016015
C19orf81	ENSG00000235034	protein_coding	2.110	1.402-3.176	0.000343529
SHISA7	ENSG00000187902	protein_coding	2.110	1.195-3.727	0.0100902
ZNF625-ZNF20	ENSG00000213297	protein_coding	2.110	1.213-3.671	0.00816689
KRTCAP2	ENSG00000163463	protein_coding	2.110	1.232-3.615	0.00655987
ANKRD52	ENSG00000139645	protein_coding	2.109	1.194-3.727	0.0101519
ACBD4	ENSG00000181513	protein_coding	2.109	1.403-3.171	0.000334072
TAF11	ENSG00000064995	protein_coding	2.109	1.404-3.168	0.000324374
ZNF232	ENSG00000167840	protein_coding	2.108	1.347-3.298	0.00110616
STUB1	ENSG00000103266	protein_coding	2.108	1.389-3.198	0.000455638
SRRM5	ENSG00000226763	protein_coding	2.107	1.315-3.377	0.00194505
ANKK1	ENSG00000170209	protein_coding	2.106	1.229-3.609	0.00674997
TNRC18	ENSG00000182095	protein_coding	2.106	1.384-3.205	0.000510562
AGAP5	ENSG00000172650	protein_coding	2.106	1.393-3.182	0.000409952
PKLR	ENSG00000143627	protein_coding	2.106	1.306-3.396	0.00224578
KRTAP5-8	ENSG00000241233	protein_coding	2.106	1.397-3.176	0.000377874
LONP1	ENSG00000196365	protein_coding	2.105	1.404-3.156	0.000318115
SIGLEC7	ENSG00000168995	protein_coding	2.105	1.259-3.520	0.00454133
GRIN2D	ENSG00000105464	protein_coding	2.105	1.364-3.250	0.000774433
PLXNB3	ENSG00000198753	protein_coding	2.105	1.401-3.162	0.000337119
PPM1G	ENSG00000115241	protein_coding	2.105	1.405-3.155	0.000310039
SAE1	ENSG00000142230	protein_coding	2.105	1.392-3.183	0.000422563
LETM1	ENSG00000168924	protein_coding	2.105	1.400-3.165	0.000349545
WDR46	ENSG00000227057	protein_coding	2.104	1.331-3.325	0.00145618
DNAH1	ENSG00000114841	protein_coding	2.104	1.349-3.281	0.00102954
CTNNAL1	ENSG00000119326	protein_coding	2.103	1.382-3.201	0.000522497
ZNF695	ENSG00000197472	protein_coding	2.103	1.402-3.153	0.000322673
SRSF11	ENSG00000116754	protein_coding	2.103	1.225-3.608	0.00699556
TSEN2	ENSG00000154743	protein_coding	2.102	1.349-3.275	0.00102094
SLC12A7	ENSG00000113504	protein_coding	2.102	1.389-3.182	0.000444277
DDX27	ENSG00000124228	protein_coding	2.102	1.398-3.161	0.000357946
ST20-MTHFS	ENSG00000259332	protein_coding	2.102	1.269-3.481	0.00390694
HLA-DOB	ENSG00000241106	protein_coding	2.101	1.389-3.176	0.000435333
ALDH16A1	ENSG00000161618	protein_coding	2.101	1.402-3.149	0.000321134
CRB2	ENSG00000148204	protein_coding	2.100	1.386-3.182	0.000466721
IFRD1	ENSG00000006652	protein_coding	2.100	1.361-3.242	0.000809002
MRPL51	ENSG00000111639	protein_coding	2.100	1.384-3.187	0.00048985
TSGA10IP	ENSG00000175513	protein_coding	2.100	1.394-3.162	0.000384376
ARMC5	ENSG00000140691	protein_coding	2.100	1.269-3.476	0.00389363
CCDC57	ENSG00000176155	protein_coding	2.100	1.280-3.443	0.00329151
RASSF4	ENSG00000107551	protein_coding	2.100	1.395-3.163	0.0003803
NAA10	ENSG00000102030	protein_coding	2.100	1.392-3.168	0.000403196
BOD1	ENSG00000145919	protein_coding	2.100	1.399-3.153	0.000342136
PSMG3	ENSG00000157778	protein_coding	2.100	1.384-3.185	0.000484217
COQ4	ENSG00000167113	protein_coding	2.100	1.394-3.163	0.000385286
LAPTM5	ENSG00000162511	protein_coding	2.099	1.391-3.166	0.000408427
KLKB1	ENSG00000164344	protein_coding	2.098	1.389-3.169	0.000429261
LRRC36	ENSG00000159708	protein_coding	2.098	1.301-3.385	0.0023911
SLC25A17	ENSG00000100372	protein_coding	2.098	1.394-3.157	0.000378686
IL10RA	ENSG00000110324	protein_coding	2.097	1.396-3.149	0.000362442
DNAI1	ENSG00000122735	protein_coding	2.097	1.380-3.187	0.000523846
PRAP1	ENSG00000165828	protein_coding	2.097	1.379-3.189	0.000534891
DEDD	ENSG00000158796	protein_coding	2.097	1.397-3.147	0.000350545
BOP1	ENSG00000261236	protein_coding	2.097	1.334-3.298	0.00133893
ATP5MC1	ENSG00000159199	protein_coding	2.097	1.394-3.155	0.000376539
CYP46A1	ENSG00000036530	protein_coding	2.097	1.391-3.161	0.000409367
NIBAN3	ENSG00000167483	protein_coding	2.097	1.238-3.552	0.0059198
SUMO2	ENSG00000188612	protein_coding	2.096	1.391-3.158	0.000401521
ZMAT1	ENSG00000166432	protein_coding	2.096	1.392-3.156	0.000391849
PPP1R16B	ENSG00000101445	protein_coding	2.096	1.309-3.354	0.00205552
SLC26A10	ENSG00000135502	protein_coding	2.096	1.394-3.151	0.000377438
ABI3	ENSG00000108798	protein_coding	2.096	1.396-3.147	0.000357527
NACC1	ENSG00000160877	protein_coding	2.096	1.397-3.145	0.000347949
PLEKHG4	ENSG00000196155	protein_coding	2.095	1.386-3.166	0.000451253
RNF25	ENSG00000163481	protein_coding	2.095	1.396-3.146	0.000360005
MYBBP1A	ENSG00000132382	protein_coding	2.095	1.395-3.146	0.000363532
ST6GALNAC6	ENSG00000160408	protein_coding	2.094	1.395-3.143	0.00036379
ZMYM6	ENSG00000163867	protein_coding	2.094	1.217-3.602	0.00758598
ODF3B	ENSG00000177989	protein_coding	2.094	1.394-3.147	0.000372478
VTN	ENSG00000109072	protein_coding	2.094	1.396-3.141	0.000353238
ST6GALNAC5	ENSG00000117069	protein_coding	2.094	1.384-3.169	0.000470983
RPA3	ENSG00000106399	protein_coding	2.093	1.395-3.142	0.000363876
AKR7A3	ENSG00000162482	protein_coding	2.093	1.362-3.218	0.000760068
SUV39H1	ENSG00000101945	protein_coding	2.093	1.391-3.150	0.000393623
DHX35	ENSG00000101452	protein_coding	2.092	1.379-3.175	0.000521579
MRPS18C	ENSG00000163319	protein_coding	2.092	1.385-3.160	0.000454057
NSMCE4A	ENSG00000107672	protein_coding	2.092	1.380-3.172	0.000507215
TUBGCP6	ENSG00000128159	protein_coding	2.092	1.387-3.156	0.000430516
CAPRIN2	ENSG00000110888	protein_coding	2.091	1.379-3.169	0.000509205
C1QC	ENSG00000159189	protein_coding	2.091	1.382-3.164	0.000480694
CSK	ENSG00000103653	protein_coding	2.091	1.385-3.157	0.000447787
ANKRD49	ENSG00000168876	protein_coding	2.090	1.247-3.502	0.00513232
CENPH	ENSG00000153044	protein_coding	2.090	1.376-3.176	0.000552059
TMEM59L	ENSG00000105696	protein_coding	2.090	1.380-3.165	0.000498927
CAPN15	ENSG00000103326	protein_coding	2.090	1.393-3.135	0.00036733
CACNA1I	ENSG00000100346	protein_coding	2.089	1.391-3.138	0.000387882
FCGR1A	ENSG00000150337	protein_coding	2.089	1.392-3.134	0.000371661
SCRIB	ENSG00000180900	protein_coding	2.088	1.393-3.129	0.000363584
ZNHIT1	ENSG00000106400	protein_coding	2.088	1.234-3.532	0.00605084
CMTR1	ENSG00000137200	protein_coding	2.088	1.297-3.362	0.00244555
RBMX2	ENSG00000134597	protein_coding	2.088	1.374-3.174	0.000561889
ASPN	ENSG00000106819	protein_coding	2.088	1.393-3.132	0.00036787
MELTF	ENSG00000163975	protein_coding	2.087	1.377-3.165	0.000530461
ZNF547	ENSG00000152433	protein_coding	2.087	1.389-3.136	0.000394826
ZNF80	ENSG00000174255	protein_coding	2.087	1.392-3.129	0.000369667
LGALS4	ENSG00000171747	protein_coding	2.087	1.346-3.236	0.00100331
HNRNPA0	ENSG00000177733	protein_coding	2.087	1.384-3.147	0.000444152
HCLS1	ENSG00000180353	protein_coding	2.087	1.390-3.134	0.000390158
UAP1L1	ENSG00000197355	protein_coding	2.086	1.389-3.134	0.00039855
TIAF1	ENSG00000221995	protein_coding	2.086	1.385-3.141	0.000433418
ZNF789	ENSG00000198556	protein_coding	2.086	1.340-3.248	0.00114035
HDHD3	ENSG00000119431	protein_coding	2.085	1.385-3.137	0.000426408
[truncated: 7,028 more rows]
