# Supplementary material for: TMEM158 expression is negatively regulated by AR signaling and associated with favorite survival outcomes in prostate cancers
Source: Front Oncol. 2022 Nov 1;12:1023455. doi: 10.3389/fonc.2022.1023455 (PMC9663988; doi:10.3389/fonc.2022.1023455)
Supplement: Supplementary Table 1 — COX aggression analysis of transcriptome with disease-specific survival. [file DataSheet_1.zip › Table 3.XLSX]

## Sheet: Sheet1
716 common elements in "PFI" and "DSS":
AAMP
ABCA2
ABCA7
ABCC2
ABCC5
ABITRAM
ABLIM1
AC005726.1
AC005943.1
AC006254.1
AC008687.4
AC008758.6
AC068946.1
AC090004.1
ACLY
ACOX2
ACTC1
ACY1
ADAM33
ADAM7
ADAT2
ADCY10
ADCY6
ADCYAP1R1
ADRA1D
AGAP3
AGAP9
AK4
AKAP17A
AKAP8
AKAP8L
AKT2
AL133352.1
ALKBH6
AMER2
AMIGO3
ANAPC4
ANGPTL1
ANKRD18A
ANKRD49
ANTXR2
ANXA6
AP002884.2
AP1AR
AP1G1
AP1M2
AQP5
ARHGAP27
ARR3
ASB9
ASNS
ASPA
ATG14
ATG4B
ATP1A3
ATP5IF1
ATP5MC1
ATP5MC3
ATP5PD
ATPAF1
AZGP1
AZIN2
BAALC
BBS1
BCCIP
BRIP1
BTBD6
BTG2
C10orf82
C1orf174
C1orf43
C20orf203
C3orf52
C4orf50
C8orf48
C9orf116
CABCOCO1
CABLES1
CACNG1
CACNG4
CALB2
CAMK2A
CAMP
CASP8
CASQ1
CATSPER1
CAV3
CBX1
CBX2
CBX4
CCBE1
CCDC14
CCDC142
CCDC28A
CCDC32
CCDC65
CCL14
CCN5
CCNF
CCT3
CCZ1
CD300C
CD300LG
CDC42EP5
CDK16
CDK8
CDKN1A
CEND1
CENPA
CENPBD1
CENPF
CENPK
CEP250
CFTR
CHERP
CHFR
CHMP6
CHORDC1
CIB2
CLCF1
CLK3
CLSPN
CMC1
CMSS1
CMTM5
CNOT10
CNTF
COCH
COL11A2
COL22A1
COL23A1
COL4A6
COQ5
COQ9
CORO7
CPNE6
CRACR2A
CREBL2
CREBZF
CREG2
CRYAB
CS
CSE1L
CSF3
CSRP1
CSRP2
CTF1
CTNNAL1
CTSA
CUZD1
CX3CL1
CXCL1
CYCS
CYP27A1
DAXX
DBF4
DCK
DCST1
DDIT4
DDX47
DGKQ
DHX37
DLST
DMC1
DMTF1
DNAH1
DNAJA4
DNHD1
DONSON
DOP1B
DOT1L
DPT
DRD5
DRG2
DUS3L
DUSP9
E2F3
E2F4
E2F8
EBF4
EDN3
EFR3B
EGR1
EIF2AK1
EIF4A1
ELFN1
ELL
ELMOD1
ELOVL3
EMC6
EMCN
ENO1
ENOSF1
ENSA
EOLA1
EPHA1
ERCC6L
ERI3
ERMN
ERVFRD-1
ESPN
ESYT3
EVX2
EXOSC5
EZH2
FABP7
FAM104B
FAM122C
FAM155B
FAM161A
FAM181B
FAM220A
FAM228A
FANCA
FASTKD1
FBLN1
FBRSL1
FBXL16
FBXL18
FBXO17
FCGBP
FCHO1
FDPS
FGFR2
FHL3
FLCN
FN3K
FNBP4
FOLR1
FOS
FP565260.1
FUS
FZD1
GAD1
GALNT13
GARS1
GATAD2A
GATD3B
GBX2
GCNT2
GCSAM
GDI1
GFRA1
GJB4
GLIPR2
GLRX3
GMEB2
GOLGA6L9
GPN1
GPR150
GPR162
GPR83
GPRIN1
GPX5
GRIFIN
GSTP1
GTSE1
GTSF1
H2AC16
H2AC4
H2BC17
H4C5
HARS1
HAUS8
HBEGF
HDAC7
HECW1
HELZ2
HEPACAM
HESX1
HEY1
HINFP
HMGB1
HOXB6
HOXB7
HOXC5
HOXC6
HOXC8
HOXD11
HPD
HPX
HSPA12B
HSPA14
HTR6
HYPK
ICAM5
IDUA
IFRD2
IFT22
IL31RA
IMPG1
INMT-MINDY4
INPP5A
INPPL1
INSM2
INTS6L
IP6K3
IRGM
IRX2
ITM2C
JPH4
JUNB
KARS1
KAT2B
KCNA2
KCNC3
KCNJ6
KDM3A
KDM4C
KIAA0753
KIAA1522
KIF14
KIF18A
KIFC3
KIR2DL4
KLC2
KLHDC2
KLHL35
KMT2B
KPNA2
KRT14
KRT16
KRT72
LARGE1
LDAH
LDLRAD3
LHX4
LMX1B
LPAR1
LRCH4
LRIT3
LRP4
LRRFIP1
LRRTM1
LRSAM1
LSM3
LTBP4
LY6D
LYG1
MAD2L1BP
MAGI2
MAP1A
MAPK8IP3
MAPKAPK3
MATR3
MBD6
MCRIP1
MDFIC
MDM4
MED10
MED29
MEGF11
METTL23
MEX3B
MFF
MGAM2
MICAL1
MIGA2
MKI67
MLC1
MORF4L2
MOV10
MPV17L
MPZ
MRI1
MRM2
MRPL1
MRPL37
MRPL39
MRPS22
MRPS5
MRRF
MSANTD2
MSH5
MSH6
MSL3
MSLNL
MTCH1
MTERF2
MTMR14
MTX2
MYBBP1A
MYCBPAP
MYH6
MYO1C
MYOZ1
NAAA
NASP
NBPF11
NBPF15
NCAPG2
NCBP2AS2
NDRG2
NDUFA10
NDUFA12
NDUFAF7
NDUFV2
NEIL3
NEK11
NELFE
NFATC2IP
NHP2
NIF3L1
NIPSNAP3A
NIT2
NKX6-1
NLK
NOB1
NOL10
NOL3
NOL7
NOP58
NOXRED1
NPIPA9
NPIPB12
NPY1R
NQO1
NR1I3
NRIP3
NRXN1
NTNG1
NUP43
NUP85
NUSAP1
ODF3L2
OR2B6
OXSM
P2RX1
P2RY2
PA2G4
PABPN1L
PAGE4
PARD6G
PARP9
PAXBP1
PCDHGA6
PCDHGB2
PDC
PDE1C
PDHA1
PDLIM4
PDZD7
PDZK1
PENK
PFKL
PGD
PHRF1
PHYHD1
PI16
PI3
PIAS2
PIP5K1B
PIP5KL1
PIR
PITPNC1
PKP4
PLA2G12A
PLA2G2F
PLAAT5
PLCB3
PLEKHF2
PLGLB1
PLK4
PLP1
PLPBP
PMPCB
POFUT2
POLR1C
POMT2
POP1
PPEF2
PPIH
PPIL3
PPM1G
PPME1
PPP1R37
PPT2-EGFL8
PRIMA1
PRKAG1
PRODH
PROSER3
PRPF38A
PRPF39
PRPS1
PRPSAP2
PRR7
PSD
PSMC3IP
PSMD10
PSMD5
PSMD7
PSMG4
PTCHD4
PTGFR
PTMA
PTN
RABL2A
RABL6
RAD21
RAD23A
RAET1G
RALGDS
RAN
RAPGEFL1
RASGRP4
RASIP1
RBFOX1
RBM14-RBM4
RBM28
RBM8A
RBP2
RCCD1
RDM1
RETSAT
RFC5
RFLNA
RGN
RGS11
RGS16
RGS2
RHBDL3
RINL
RIPK3
RMDN3
RNASEK
RND2
RND3
RNF220
RPS27L
RPUSD3
RRH
RSKR
RSRP1
RTKN
RUFY1
RUSC1
RXRB
RXRG
S100A13
SBF1
SCD
SCGB1A1
SCML1
SCN4A
SELE
SEPHS2
SERPINF2
SEZ6L
SF3B6
SGO2
SGPP2
SH3D21
SHMT2
SIN3B
SIX4
SKA1
SLBP
SLC13A5
SLC15A2
SLC16A6
SLC16A8
SLC20A1
SLC22A13
SLC23A3
SLC25A19
SLC26A6
SLC2A4
SLC36A4
SLC38A5
SLC38A6
SLC43A3
SLC4A5
SLC6A11
SLC6A14
SLC9A3R1
SLFNL1
SMARCB1
SMARCD2
SMIM3
SNAPC5
SNCA
SNRPE
SNX15
SOAT1
SOCS3
SOHLH2
SORCS1
SORCS2
SOX14
SPAG16
SPART
SPDL1
SPDYE5
SPIRE2
SRD5A2
SRSF11
SRSF6
STAC
STAC2
STIP1
STRC
STRN4
STX3
SUMO1
SURF2
SVOPL
SYAP1
SYCE2
SYCP2
TAMM41
TARS1
TAS2R5
TBC1D24
TBC1D31
TBC1D3B
TCOF1
TERT
TEX30
TFB2M
TFEB
THOC1
TIMD4
TIMMDC1
TKT
TLCD3B
TMEM106C
TMEM126B
TMEM158
TMEM225B
TMEM272
TMEM67
TNFRSF10C
TNNI3
TNRC6A
TPSB2
TRABD2A
TRAPPC1
TRAPPC12
TRIM11
TRIM59
TRIM65
TRIT1
TRPV1
TSC2
TSEN2
TTC13
TTC25
TTC9C
TTLL6
TUBA1B
TUBB3
TUBB8B
TUSC1
TXLNA
TYK2
TYMS
UBA5
UBE2D4
UBE2G2
UBE2Q1
UBE2S
ULBP1
ULBP3
UNC13A
UPF3B
UQCRH
UQCRHL
USP10
USP39
USP6
UTP14A
VDAC2
VEZT
VIT
VSTM4
VSX1
VWA5A
WDR19
WDR55
WDR74
WDR77
WDR91
WFS1
WNT11
XPO5
XRCC1
ZDHHC16
ZFAND2B
ZFPM2
ZMYM6
ZNF165
ZNF202
ZNF215
ZNF266
ZNF276
ZNF335
ZNF337
ZNF345
ZNF354B
ZNF404
ZNF449
ZNF512B
ZNF558
ZNF583
ZNF646
ZNF655
ZNF670
ZNF700
ZNF732
ZNF736
ZNF764
ZNF829
ZNF830
ZNF93
ZRANB2
ZXDC
