# Supplementary material for: TMEM158 expression is negatively regulated by AR signaling and associated with favorite survival outcomes in prostate cancers
Source: Front Oncol. 2022 Nov 1;12:1023455. doi: 10.3389/fonc.2022.1023455 (PMC9663988; doi:10.3389/fonc.2022.1023455)
Supplement: Supplementary Table 1 — COX aggression analysis of transcriptome with disease-specific survival. [file DataSheet_1.zip › Table 4.XLSX]

## Sheet: Sheet1
Characteristic	Low expression of TMEM106C	High expression of TMEM106C	p	statistic	method
n	249	250
T stage, n (%)			0.002	12.02	Chisq.test
T2	112 (22.8%)	77 (15.7%)
T3	126 (25.6%)	166 (33.7%)
T4	6 (1.2%)	5 (1%)
N stage, n (%)			0.055	3.69	Chisq.test
N0	176 (41.3%)	171 (40.1%)
N1	30 (7%)	49 (11.5%)
M stage, n (%)			1.000		Fisher.test
M0	226 (49.3%)	229 (50%)
M1	1 (0.2%)	2 (0.4%)
Primary therapy outcome, n (%)			0.342	3.34	Chisq.test
PD	13 (3%)	15 (3.4%)
SD	15 (3.4%)	14 (3.2%)
PR	16 (3.7%)	24 (5.5%)
CR	185 (42.2%)	156 (35.6%)
Race, n (%)			0.067	5.4	Chisq.test
Asian	3 (0.6%)	9 (1.9%)
Black or African American	34 (7%)	23 (4.8%)
White	201 (41.5%)	214 (44.2%)
Age, n (%)			0.896	0.02	Chisq.test
<=60	113 (22.6%)	111 (22.2%)
>60	136 (27.3%)	139 (27.9%)
Residual tumor, n (%)			0.505		Fisher.test
R0	158 (33.8%)	157 (33.5%)
R1	73 (15.6%)	75 (16%)
R2	1 (0.2%)	4 (0.9%)
Zone of origin, n (%)			0.805		Fisher.test
Central Zone	1 (0.4%)	3 (1.1%)
Overlapping / Multiple Zones	57 (20.7%)	69 (25.1%)
Peripheral Zone	67 (24.4%)	70 (25.5%)
Transition Zone	4 (1.5%)	4 (1.5%)
PSA(ng/ml), n (%)			0.386	0.75	Chisq.test
<4	213 (48.2%)	202 (45.7%)
>=4	11 (2.5%)	16 (3.6%)
Gleason score, n (%)			< 0.001	20.84	Chisq.test
6	32 (6.4%)	14 (2.8%)
7	135 (27.1%)	112 (22.4%)
8	31 (6.2%)	33 (6.6%)
9	49 (9.8%)	89 (17.8%)
10	2 (0.4%)	2 (0.4%)
Age, median (IQR)	61 (57, 66)	61.5 (56, 66)	0.794	31546.5	Wilcoxon
