# Supplementary material for: TMEM158 expression is negatively regulated by AR signaling and associated with favorite survival outcomes in prostate cancers
Source: Front Oncol. 2022 Nov 1;12:1023455. doi: 10.3389/fonc.2022.1023455 (PMC9663988; doi:10.3389/fonc.2022.1023455)
Supplement: Supplementary Table 1 — COX aggression analysis of transcriptome with disease-specific survival. [file DataSheet_1.zip › Table 5.XLSX]

## Sheet: Sheet1
Characteristic	Low expression of TMEM225B	High expression of TMEM225B	p	statistic	method
n	249	250
T stage, n (%)			0.023	7.52	Chisq.test
T2	82 (16.7%)	107 (21.7%)
T3	158 (32.1%)	134 (27.2%)
T4	8 (1.6%)	3 (0.6%)
N stage, n (%)			0.114	2.5	Chisq.test
N0	174 (40.8%)	173 (40.6%)
N1	48 (11.3%)	31 (7.3%)
M stage, n (%)			0.118		Fisher.test
M0	222 (48.5%)	233 (50.9%)
M1	3 (0.7%)	0 (0%)
Primary therapy outcome, n (%)			0.149	5.33	Chisq.test
PD	17 (3.9%)	11 (2.5%)
SD	19 (4.3%)	10 (2.3%)
PR	19 (4.3%)	21 (4.8%)
CR	160 (36.5%)	181 (41.3%)
Race, n (%)			0.985	0.03	Chisq.test
Asian	6 (1.2%)	6 (1.2%)
Black or African American	28 (5.8%)	29 (6%)
White	209 (43.2%)	206 (42.6%)
Age, n (%)			0.095	2.79	Chisq.test
<=60	102 (20.4%)	122 (24.4%)
>60	147 (29.5%)	128 (25.7%)
Residual tumor, n (%)			0.118		Fisher.test
R0	148 (31.6%)	167 (35.7%)
R1	82 (17.5%)	66 (14.1%)
R2	4 (0.9%)	1 (0.2%)
Zone of origin, n (%)			0.238		Fisher.test
Central Zone	2 (0.7%)	2 (0.7%)
Overlapping / Multiple Zones	72 (26.2%)	54 (19.6%)
Peripheral Zone	62 (22.5%)	75 (27.3%)
Transition Zone	5 (1.8%)	3 (1.1%)
PSA(ng/ml), n (%)			0.335	0.93	Chisq.test
<4	198 (44.8%)	217 (49.1%)
>=4	16 (3.6%)	11 (2.5%)
Gleason score, n (%)			< 0.001	27.55	Chisq.test
6	15 (3%)	31 (6.2%)
7	108 (21.6%)	139 (27.9%)
8	31 (6.2%)	33 (6.6%)
9	91 (18.2%)	47 (9.4%)
10	4 (0.8%)	0 (0%)
Age, median (IQR)	62 (57, 66)	61 (55, 66)	0.054	34229.5	Wilcoxon
