# Supplementary material for: TMEM158 expression is negatively regulated by AR signaling and associated with favorite survival outcomes in prostate cancers
Source: Front Oncol. 2022 Nov 1;12:1023455. doi: 10.3389/fonc.2022.1023455 (PMC9663988; doi:10.3389/fonc.2022.1023455)
Supplement: Supplementary Table 1 — COX aggression analysis of transcriptome with disease-specific survival. [file DataSheet_1.zip › Table 6.XLSX]

## Sheet: Sheet1
Characteristic	Low expression of TMEM272	High expression of TMEM272	p	statistic	method
n	249	250
T stage, n (%)			0.560	1.16	Chisq.test
T2	99 (20.1%)	90 (18.3%)
T3	139 (28.3%)	153 (31.1%)
T4	6 (1.2%)	5 (1%)
N stage, n (%)			0.861	0.03	Chisq.test
N0	169 (39.7%)	178 (41.8%)
N1	37 (8.7%)	42 (9.9%)
M stage, n (%)			0.621		Fisher.test
M0	230 (50.2%)	225 (49.1%)
M1	1 (0.2%)	2 (0.4%)
Primary therapy outcome, n (%)			0.802	1	Chisq.test
PD	16 (3.7%)	12 (2.7%)
SD	14 (3.2%)	15 (3.4%)
PR	22 (5%)	18 (4.1%)
CR	169 (38.6%)	172 (39.3%)
Race, n (%)			0.012	8.8	Chisq.test
Asian	6 (1.2%)	6 (1.2%)
Black or African American	18 (3.7%)	39 (8.1%)
White	218 (45%)	197 (40.7%)
Age, n (%)			0.095	2.79	Chisq.test
<=60	102 (20.4%)	122 (24.4%)
>60	147 (29.5%)	128 (25.7%)
Residual tumor, n (%)			0.049		Fisher.test
R0	158 (33.8%)	157 (33.5%)
R1	80 (17.1%)	68 (14.5%)
R2	0 (0%)	5 (1.1%)
Zone of origin, n (%)			0.130		Fisher.test
Central Zone	1 (0.4%)	3 (1.1%)
Overlapping / Multiple Zones	67 (24.4%)	59 (21.5%)
Peripheral Zone	56 (20.4%)	81 (29.5%)
Transition Zone	5 (1.8%)	3 (1.1%)
PSA(ng/ml), n (%)			0.056	3.66	Chisq.test
<4	210 (47.5%)	205 (46.4%)
>=4	8 (1.8%)	19 (4.3%)
Gleason score, n (%)			0.084	8.2	Chisq.test
6	19 (3.8%)	27 (5.4%)
7	134 (26.9%)	113 (22.6%)
8	28 (5.6%)	36 (7.2%)
9	68 (13.6%)	70 (14%)
10	0 (0%)	4 (0.8%)
Age, median (IQR)	62 (57, 66)	61 (56, 66)	0.113	33672	Wilcoxon
